# Supplementary material for: Integrated miRNA Profiling of Extracellular Vesicles from Uterine Aspirates, Malignant Ascites and Primary-Cultured Ascites Cells for Ovarian Cancer Screening
Source: Pharmaceutics. 2024 Jul 5;16(7):902. doi: 10.3390/pharmaceutics16070902 (PMC11280431; doi:10.3390/pharmaceutics16070902)
Supplement: Supplementary file 1 [file pharmaceutics-16-00902-s001.zip › Supplementary Table S1.xlsx]

## Sheet: Asp56_N25_FDR0.01F2 suppl
Asp56 vs N25	edgeR						Limma-voom							DESeq2								Asc58 vs Asp56														Asc58-Asp56_current_limma						Asc58 vs N25					Asc58-N25_current_limma
name	logFC	logCPM	LR	p-Value	FDR	Fold	logFC	logCPM	t	p-Value	B	FDR	Fold	logFC	baseMean	lfcSE	stat	p-Value	FDR	Fold		name	logFC	logCPM	LR	PValue	edgeR_FDR	Fold	logFC	AveExpr	t	P.Value	B	voom_adj.P.Val	Fold	name	adj.P.Val	Fold	DESeq2_padj	Fold		name	edgeR_FDR	Fold	voom_adj.P.Val	Fold	name	adj.P.Val	Fold
hsa-miR-27a-5p	4.23701	8.51729	60.5744	7.0851e-15	9.56489e-12	18.8568	2.92645	6.90481	5.23199	1.30387e-06	5.16601	2.58961e-05	7.60236	3.93028	134.601	0.430531	9.1289	6.91983e-20	5.53586e-17	15.2452		hsa-miR-27a-5p	-2.13853	8.2824	46.4052	9.61608e-12	1.7991e-10	0.22711	-1.11238	7.21587	-2.91639	0.00426975	-2.80309	0.0195727	0.462529	hsa-miR-27a-5p	0.0018698	0.422281	2.07141e-14	0.169295		hsa-miR-27a-5p	4.27089e-08	3.92096	2.24508e-07	3.66593	hsa-miR-27a-5p	4.07856e-06	3.03837
hsa-miR-200b-5p	2.84022	8.77263	43.3173	4.65454e-11	3.14181e-08	7.16129	1.98302	7.4492	4.56817	1.75255e-05	2.72279	0.000223202	3.95318	2.30218	90.7534	0.334331	6.88594	5.74071e-12	1.53086e-09	4.93203		hsa-miR-200b-5p	-0.683728	8.81304	5.34655	0.0207633	0.0585082	0.622555	-0.523781	7.79612	-1.46666	0.145239	-5.85776	0.287089	0.695546	hsa-miR-200b-5p	0.0540443	0.619742	0.0057761	0.5439		hsa-miR-200b-5p	1.1489e-07	4.31365	0.00113056	2.84478	hsa-miR-200b-5p	0.00667595	2.28879
hsa-miR-375-3p	2.43833	11.4689	41.7102	1.05854e-10	3.57256e-08	5.42013	1.64893	10.3874	4.24165	5.88996e-05	1.51167	0.000638775	3.13602	1.92525	576.275	0.293029	6.57019	5.02526e-11	6.70035e-09	3.79803		hsa-miR-375-3p	-2.71841	10.9661	58.221	2.34262e-14	5.98298e-13	0.151942	-3.78701	9.00085	-9.98422	3.19701e-17	28.6693	2.14333e-15	0.072443	hsa-miR-375-3p	3.23006e-16	0.0645241	1.08833e-15	0.14517		hsa-miR-375-3p	0.548694	0.803173	7.12433e-05	0.233936	hsa-miR-375-3p	2.20907e-05	0.205905
hsa-miR-200c-3p	1.82298	12.8232	39.722	2.92808e-10	6.58817e-08	3.53812	1.46103	12.2557	5.72868	1.69183e-07	7.02605	4.96514e-06	2.75304	1.45693	1514.81	0.206369	7.05985	1.66687e-12	6.66749e-10	2.74524		hsa-miR-200c-3p	-0.286093	12.9605	1.12251	0.289379	0.439244	0.82012	-1.18496	12.1269	-3.74142	0.000288848	-0.535038	0.00180839	0.439836	hsa-miR-200c-3p	0.000199318	0.401336	0.316077	0.788781		hsa-miR-200c-3p	0.000184659	3.01234	0.737202	1.1552	hsa-miR-200c-3p	0.831872	1.14622
hsa-miR-193a-5p	2.71796	7.33154	37.1097	1.11666e-09	1.88436e-07	6.5794	2.42244	6.06372	5.27071	1.11506e-06	5.31401	2.31589e-05	5.36077	2.42882	38.009	0.365461	6.6459	3.01364e-11	4.82182e-09	5.38453		hsa-miR-193a-5p	2.26275	9.39713	68.4434	1.30574e-16	5.00225e-15	4.79905	2.68729	8.16583	8.87192	1.21124e-14	22.8456	3.67714e-13	6.44101	hsa-miR-193a-5p	1.49963e-14	5.60934	2.90521e-14	4.18752		hsa-miR-193a-5p	6.03852e-29	34.5911	3.90398e-23	36.1609	hsa-miR-193a-5p	1.93609e-25	33.1415
hsa-miR-205-5p	3.35849	10.0348	35.7242	2.27321e-09	3.40982e-07	10.2567	2.3926	7.66583	4.114	9.3353e-05	1.16198	0.000928664	5.25102	2.5433	194.633	0.430956	5.90152	3.60157e-09	2.88126e-07	5.8292		hsa-miR-205-5p	-2.37779	9.71084	27.5641	1.51975e-07	1.48199e-06	0.192404	-2.90107	6.93293	-5.32886	5.0866e-07	5.74634	5.42009e-06	0.133872	hsa-miR-205-5p	1.50823e-07	0.0994649	6.94226e-06	0.238187		hsa-miR-205-5p	0.13428	2.0527	0.575776	0.690985	hsa-miR-205-5p	0.395904	0.542801
hsa-miR-320c	2.16441	11.2619	32.9142	9.63192e-09	1.30031e-06	4.48283	1.60813	10.1818	3.41188	0.00101212	-1.12648	0.00700696	3.04856	1.81866	581.214	0.325755	5.5829	2.36542e-08	1.5642e-06	3.52752		hsa-miR-320c	1.60687	12.6449	46.539	8.9812e-12	1.70009e-10	3.04591	2.35105	11.8407	8.03109	1.00195e-12	18.4214	2.3708e-11	5.10196	hsa-miR-320c	1.32139e-11	4.21708	4.44636e-08	2.46869		hsa-miR-320c	7.26887e-31	13.9802	1.16975e-20	15.3989	hsa-miR-320c	4.71318e-24	14.0466
hsa-miR-320a-3p	2.23178	8.57949	31.5059	1.98831e-08	2.23685e-06	4.69713	1.67449	7.5549	3.44895	0.000898533	-0.92798	0.00638431	3.19206	1.88517	93.7452	0.339952	5.5454	2.93287e-08	1.5642e-06	3.69396		hsa-miR-320a-3p	1.50548	9.98057	35.8045	2.18143e-09	2.87698e-08	2.83918	2.1506	9.12616	6.91201	2.97001e-10	12.9222	5.19429e-09	4.44013	hsa-miR-320a-3p	6.9533e-10	4.01399	1.09348e-06	2.3741		hsa-miR-320a-3p	1.12679e-27	14.0051	1.76107e-20	14.8137	hsa-miR-320a-3p	2.01685e-21	12.7234
hsa-miR-92a-1-5p	3.33896	3.94407	28.7815	8.10226e-08	6.43415e-06	10.1188	5.3954	2.9466	16.7118	6.91926e-28	53.0676	9.341e-25	42.0898	2.89448	4.69384	0.546129	5.29999	1.15809e-07	4.21125e-06	7.43574		hsa-miR-92a-1-5p	-0.514948	4.19359	1.99793	0.157515	0.272225	0.699818	-3.70932	3.37091	-7.50042	1.53889e-11	15.6958	3.05688e-10	0.0764511	hsa-miR-92a-1-5p	0.264148	0.750578	0.156261	0.640318		hsa-miR-92a-1-5p	4.12529e-08	7.01807	1.85499e-06	4.18551	hsa-miR-92a-1-5p	5.71677e-05	2.80157
hsa-miR-2110	2.47951	4.82211	28.1307	1.13394e-07	8.50453e-06	5.5771	1.77485	3.93226	5.38547	6.99293e-07	5.29606	1.60008e-05	3.42202	2.05275	6.8856	0.3959	5.18504	2.15974e-07	6.39922e-06	4.14897		hsa-miR-2110	1.30935	6.08693	25.5373	4.3391e-07	3.98949e-06	2.4783	-0.214594	5.33033	-0.648927	0.517699	-6.87943	0.677777	0.861789	hsa-miR-2110	2.59875e-06	2.66649	5.47387e-06	2.32797		hsa-miR-2110	5.80148e-24	14.665	2.81137e-05	3.75154	hsa-miR-2110	3.33514e-18	9.71459
hsa-miR-5100	5.14567	5.27612	27.9798	1.22589e-07	8.7103e-06	35.3998	3.73076	2.85056	6.7515	2.08002e-09	10.7177	1.12321e-07	13.2761	2.93225	4.9184	0.63068	4.64934	3.32991e-06	6.19519e-05	7.63298		hsa-miR-5100	0.802524	6.60219	2.89812	0.0886828	0.172124	1.74415	-0.0900011	4.4518	-0.0880807	0.929968	-7.12569	0.966614	0.939522	hsa-miR-5100	0.000743787	3.36827	0.00863999	2.57257		hsa-miR-5100	2.99334e-17	67.9154	1.21877e-10	16.3837	hsa-miR-5100	7.19197e-11	12.9939
hsa-miR-625-3p	1.56679	6.31254	26.0491	3.3285e-07	1.95369e-05	2.96244	1.74911	5.76661	5.1181	2.05989e-06	4.73894	3.75791e-05	3.36152	1.13169	18.4854	0.258458	4.37862	1.19434e-05	0.000164737	2.19115		hsa-miR-625-3p	0.0884242	6.64426	0.177629	0.673419	0.784058	1.06321	0.0293086	6.26638	0.121614	0.90342	-6.85559	0.956947	1.02052	hsa-miR-625-3p	0.74986	0.944511	0.945964	0.986722		hsa-miR-625-3p	2.54562e-08	3.12776	1.50943e-06	3.29685	hsa-miR-625-3p	2.33599e-05	2.54341
hsa-miR-125a-5p	1.83028	13.3501	23.4665	1.27106e-06	6.12833e-05	3.55606	1.82731	12.3926	4.40646	3.21352e-05	2.01777	0.000383916	3.54875	1.58822	2256.16	0.313159	5.07163	3.94429e-07	1.01788e-05	3.00679		hsa-miR-125a-5p	-0.514983	13.3867	4.7681	0.0289919	0.075482	0.699801	-0.219971	12.842	-0.737181	0.462536	-6.91933	0.630161	0.858583	hsa-miR-125a-5p	0.154221	0.754782	0.0187706	0.64972		hsa-miR-125a-5p	9.77853e-05	2.4907	0.000434085	2.91005	hsa-miR-125a-5p	0.000247995	2.62988
hsa-miR-671-3p	1.76396	5.30688	23.1335	1.51131e-06	7.03541e-05	3.3963	3.45819	4.63954	5.96088	6.35983e-08	8.00631	2.04423e-06	10.9906	1.42474	9.79861	0.319916	4.45348	8.4489e-06	0.000131257	2.68466		hsa-miR-671-3p	0.947203	6.14278	16.8466	4.05268e-05	0.000254884	1.92813	0.717906	5.66063	2.364	0.0197806	-4.15841	0.0727097	1.64479	hsa-miR-671-3p	0.00109896	1.88355	0.000263827	1.91921		hsa-miR-671-3p	2.23287e-18	6.91551	3.10821e-12	5.73977	hsa-miR-671-3p	1.37299e-12	5.07897
hsa-miR-29b-1-5p	2.51541	3.41701	22.0978	2.59104e-06	0.000102879	5.71762	2.64607	2.43673	7.39106	1.21494e-10	13.4059	8.20083e-09	6.2596	2.35974	1.93552	0.53203	4.43536	9.192e-06	0.000138747	5.13279		hsa-miR-29b-1-5p	-0.320099	3.60732	0.911253	0.339782	0.496107	0.801015	-2.35642	2.70149	-5.04454	1.74461e-06	3.7702	1.60405e-05	0.195275	hsa-miR-29b-1-5p	0.0730297	0.680473	0.280704	0.718852		hsa-miR-29b-1-5p	5.91964e-06	4.82706	0.0296977	1.63381	hsa-miR-29b-1-5p	0.00135065	2.10846
hsa-miR-23a-5p	3.77421	3.79712	21.943	2.80865e-06	0.000103509	13.682	5.81064	2.79637	13.6175	1.38865e-22	40.8897	9.3734e-20	56.1276	3.15368	6.88326	0.631104	4.99708	5.82054e-07	1.45514e-05	8.89921		hsa-miR-23a-5p	-0.0455958	4.5438	0.0116397	0.914085	0.941589	0.96889	-4.14299	3.61751	-5.91111	3.65373e-08	8.12245	4.66576e-07	0.0566025	hsa-miR-23a-5p	0.12468	1.54533	0.339755	0.71509		hsa-miR-23a-5p	8.49573e-15	13.97	4.47502e-05	4.91606	hsa-miR-23a-5p	3.54101e-10	5.10561
hsa-miR-92b-5p	1.94689	6.30643	20.6099	5.63028e-06	0.000177017	3.85543	1.73641	5.6736	3.62701	0.000501683	-0.366617	0.00393762	3.33204	1.60178	28.9643	0.386731	4.14185	3.44521e-05	0.000388193	3.03518		hsa-miR-92b-5p	0.159989	6.84937	0.297403	0.585515	0.71394	1.11728	0.0500414	6.20443	0.145156	0.884845	-6.85097	0.948512	1.03529	hsa-miR-92b-5p	0.876023	0.963577	0.538235	0.840605		hsa-miR-92b-5p	2.86744e-06	3.96014	0.000266421	3.24639	hsa-miR-92b-5p	0.000224205	2.82476
hsa-miR-4443	3.50864	3.16765	19.7027	9.04718e-06	0.000260004	11.3817	1.42725	1.95246	3.49737	0.000768224	-2.09082	0.00560596	2.68933	2.97276	1.39798	0.700422	4.24424	2.19336e-05	0.000269952	7.85037		hsa-miR-4443	-1.06233	3.24549	5.85367	0.0155446	0.0464548	0.47886	-0.765354	2.00678	-1.93514	0.0554651	-6.47525	0.163749	0.588309	hsa-miR-4443	0.013125	0.585498	0.0127153	0.403332		hsa-miR-4443	2.9839e-05	6.22041	0.0170717	1.70582	hsa-miR-4443	0.0190009	1.71517
hsa-miR-1468-5p	1.76739	3.61397	19.4165	1.05095e-05	0.000295579	3.40438	2.14716	2.74556	4.67108	1.18466e-05	2.24346	0.000166737	4.42954	1.512	2.21279	0.399509	3.78466	0.00015392	0.00130264	2.85206		hsa-miR-1468-5p	0.668967	4.15577	4.79606	0.0285249	0.0746287	1.58993	-0.573835	3.19905	-0.720866	0.472476	-6.93937	0.64099	0.671829	hsa-miR-1468-5p	0.58436	0.893894	0.0686934	1.60334		hsa-miR-1468-5p	6.08288e-07	6.0672	0.00368696	2.95629	hsa-miR-1468-5p	0.000183075	2.54757
hsa-miR-200a-5p	1.37345	8.25929	19.3619	1.08144e-05	0.000297947	2.5909	1.27172	7.60224	3.95576	0.000163413	0.635589	0.00151072	2.41449	1.08129	69.1143	0.257105	4.20563	2.60361e-05	0.000310879	2.11593		hsa-miR-200a-5p	-1.35266	7.94557	28.4539	9.59566e-08	9.64964e-07	0.391569	-1.64585	7.16036	-5.55939	1.82338e-07	6.73374	2.05162e-06	0.319558	hsa-miR-200a-5p	4.54866e-09	0.28016	1.12195e-10	0.328236		hsa-miR-200a-5p	0.805562	1.07515	0.488355	0.794235	hsa-miR-200a-5p	0.116218	0.617998
hsa-miR-4516	2.91631	4.39682	18.7724	1.47284e-05	0.000375157	7.54912	2.45644	3.14881	5.42731	5.89306e-07	5.28382	1.37166e-05	5.48861	1.78621	5.00262	0.542473	3.29271	0.000992252	0.00572274	3.44907		hsa-miR-4516	1.22013	5.67844	10.3389	0.00130254	0.0057106	2.32968	1.01335	4.53481	1.44205	0.152047	-6.09277	0.297983	2.0186	hsa-miR-4516	0.00189426	2.64556	0.0413755	1.89783		hsa-miR-4516	1.39353e-12	16.6483	5.15216e-11	14.2836	hsa-miR-4516	3.38813e-09	9.16521
hsa-miR-184	2.11616	5.82516	17.2226	3.32461e-05	0.000712417	4.3354	4.28735	4.29082	7.67727	3.36079e-11	15.2108	3.02471e-09	19.5264	1.46952	10.9968	0.436137	3.3694	0.000753318	0.00467174	2.7693		hsa-miR-184	-0.60894	5.81309	1.81167	0.178308	0.301681	0.655678	-5.24085	3.80385	-14.7547	3.83849e-28	53.4749	2.05871e-25	0.0264451	hsa-miR-184	2.07425e-06	0.252684	2.93835e-08	0.218226		hsa-miR-184	0.0435981	2.9978	0.857784	0.922235	hsa-miR-184	0.56482	0.74888
hsa-miR-484	1.27809	9.72233	16.7493	4.26571e-05	0.000872531	2.42517	1.38496	9.10499	4.37445	3.61825e-05	2.00289	0.000424751	2.61164	1.04193	193.446	0.268014	3.88761	0.000101238	0.00092017	2.05899		hsa-miR-484	1.16499	10.7027	33.4572	7.28498e-09	9.08646e-08	2.24232	1.27901	10.2016	5.90023	3.84272e-08	8.14102	4.86846e-07	2.42673	hsa-miR-484	3.3463e-07	2.29693	5.52674e-07	2.03316		hsa-miR-484	2.32986e-16	5.8148	7.29954e-15	6.5896	hsa-miR-484	9.83808e-16	5.94689
hsa-miR-24-3p	2.06711	3.27134	14.9589	0.000109881	0.0016499	4.19047	1.56351	2.2141	4.6516	1.27625e-05	1.92882	0.00017581	2.95571	1.85243	1.45879	0.53817	3.44208	0.000577253	0.00378527	3.61107		hsa-miR-24-3p	-1.09898	3.28103	8.09145	0.00444745	0.01635	0.466845	-1.28291	2.08587	-3.92403	0.000149769	-1.04118	0.000987615	0.410967	hsa-miR-24-3p	5.01041e-05	0.437227	0.00527386	0.412015		hsa-miR-24-3p	0.0809585	2.23663	0.13184	1.36625	hsa-miR-24-3p	0.656533	1.16106
hsa-miR-138-5p	2.33272	3.27114	14.0545	0.000177587	0.00239743	5.03754	1.53559	2.2195	3.79844	0.000281534	-1.04535	0.00240551	2.89908	1.89088	1.64568	0.573935	3.29459	0.000985654	0.00572274	3.70862		hsa-miR-138-5p	-1.7904	3.14985	18.8165	1.43916e-05	9.7705e-05	0.289092	-1.63959	1.97278	-5.34677	4.70071e-07	4.44099	5.04229e-06	0.320949	hsa-miR-138-5p	2.22397e-05	0.402456	2.19556e-05	0.246138		hsa-miR-138-5p	0.230948	1.60722	0.43888	0.839263	hsa-miR-138-5p	0.98304	0.991235
hsa-miR-10401-3p	2.51508	3.3108	12.7211	0.000361559	0.00417183	5.71629	1.8597	2.39389	3.54714	0.000653019	-1.7098	0.00495267	3.62931	2.04542	3.68107	0.61698	3.31521	0.000915729	0.00542654	4.12793		hsa-miR-10401-3p	0.177547	3.69048	0.138039	0.710239	0.813942	1.13096	0.392526	2.50429	0.639459	0.523815	-7.69923	0.683551	1.31269	hsa-miR-10401-3p	0.156989	0.679259	0.0232242	0.442802		hsa-miR-10401-3p	0.000747988	7.27001	0.000399153	3.29043	hsa-miR-10401-3p	0.119	1.68895
hsa-miR-6724-5p	2.33093	3.0616	12.025	0.000524929	0.00576749	5.03129	1.80497	2.05523	4.77026	8.08923e-06	2.29528	0.000126982	3.49421	2.09955	1.24593	0.637748	3.29213	0.000994325	0.00572274	4.28575		hsa-miR-6724-5p	-0.712797	3.14867	3.37089	0.0663581	0.141194	0.610136	-0.639676	2.11084	-1.70339	0.0912358	-6.81731	0.229173	0.641857	hsa-miR-6724-5p	0.045625	0.64994	0.0396767	0.510308		hsa-miR-6724-5p	0.000381252	3.49377	0.089883	1.49283	hsa-miR-6724-5p	0.0525387	1.56593
hsa-miR-3195	3.00948	2.82933	10.8176	0.00100538	0.009626	8.05271	1.1804	1.55517	3.41246	0.00101025	-2.43319	0.00700696	2.26639	2.47795	0.758819	0.797036	3.10895	0.00187753	0.00950647	5.57104		hsa-miR-3195	-0.290614	2.93101	0.288343	0.591284	0.716375	0.817554	-0.322028	1.69851	-1.00026	0.319316	-7.90109	0.483785	0.799944	hsa-miR-3195	0.292252	0.782896	0.50841	0.712519		hsa-miR-3195	3.46102e-05	7.42085	8.48446e-05	2.21045	hsa-miR-3195	0.0519621	1.69441
hsa-miR-135b-5p	1.65584	9.21828	16.3454	5.27828e-05	0.00101661	3.15106	1.08321	7.89977	2.73913	0.00158419	-2.8694	0.0096236	2.11875	2.06633	95.8375	0.311145	2.9505	0.00317258	0.00910405	2.01897		hsa-miR-135b-5p	-0.97067	9.08046	11.6629	0.000637587	0.00305321	0.490269	-0.420319	8.02968	-1.48585	0.140095	-5.84064			hsa-miR-135b-5p	0.025657	0.643085	0.013559	0.619895		hsa-miR-135b-5p	0.0352509	1.713	0.0605442	1.61673	hsa-miR-135b-5p
hsa-miR-320b	2.17853	12.8259	30.832	2.81355e-08	2.92176e-06	4.52691	1.67987	11.7227	3.60363	0.000544654	-0.615156	0.0059274	3.20398	1.8555	1711.84	0.340675	5.44654	5.13603e-08	2.31417e-06	3.61958		hsa-miR-320b	1.49496	14.1128	37.6297	8.55315e-10	1.22875e-08	2.81857	2.67815	13.4348	8.67029	3.51895e-14	21.669	9.93331e-13	6.40033	hsa-miR-320b			2.09356e-06	2.29181		hsa-miR-320b	1.76248e-27	13.321	2.11095e-20	18.6225	hsa-miR-320b
hsa-miR-139-3p	2.75201	4.25728	22.9856	1.63219e-06	7.34485e-05	6.73653	1.58953	3.04837	3.78099	0.000277789	0.0978028	0.00345984	3.00951	2.36169	3.78855	0.502625	4.69871	2.61805e-06	5.37035e-05	5.144		hsa-miR-139-3p	1.14929	5.36233	11.5851	0.000664806	0.00316471	2.21804	2.04319	4.10252	3.11867	0.0023036	-2.44367			hsa-miR-139-3p	0.00450596	2.11913	0.00464455	2.1141		hsa-miR-139-3p	4.44973e-15	16.1541	7.617e-09	8.66743	hsa-miR-139-3p
hsa-miR-9983-3p	3.69445	3.45006	18.8914	1.38372e-05	0.000359235	12.9461	1.36985	2.01556	3.43913	0.000859895	-0.953078	0.00824407	2.58443	2.38438	0.970326	0.656307	3.63302	0.000280118	0.00203722	5.23026		hsa-miR-9983-3p	-0.119584	3.7216	0.0544649	0.815469	0.887887	0.920453	0.77143	2.23464	1.74798	0.0831753	-6.43123	0.215826	1.70696	hsa-miR-9983-3p			0.987249	1.00602		hsa-miR-9983-3p	6.84383e-06	11.8697	1.01296e-06	3.05138	hsa-miR-9983-3p
hsa-miR-222-5p	2.30941	2.91842	13.8085	0.000202419	0.0026718	4.95682	1.21996	1.80219	3.67502	0.000345584	-0.137019	0.00403461	2.3294	2.20764	0.935976	0.663339	3.32807	0.000874489	0.00522083	4.62635		hsa-miR-222-5p	-0.402086	3.01853	0.817988	0.365769	0.525466	0.756763	-0.755228	1.73529	-2.12809	0.0354966	-6.183	0.115818	0.592453	hsa-miR-222-5p			0.368498	0.680499		hsa-miR-222-5p	0.00349763	4.13755	0.270932	1.28168	hsa-miR-222-5p	0.201769	1.40239
hsa-miR-3615	1.30109	6.34474	11.477	0.000704619	0.00726134	2.46415	1.70787	5.50486	4.38274	2.7557e-05	2.24015	0.000640171	3.26677	1.0768	18.5361	0.336911	3.19608	0.00139307	0.00753009	2.10962		hsa-miR-3615	1.63864	7.66447	43.4533	4.34189e-11	7.51194e-10	3.11372	1.66727	6.89136	5.52633	2.11535e-07	6.59369	2.33123e-06	3.17613	hsa-miR-3615			3.54106e-10	3.00666		hsa-miR-3615	1.27719e-13	7.99933	2.43464e-11	10.9179	hsa-miR-3615
hsa-miR-136-5p	-2.46837	5.7587	42.4277	7.33429e-11	3.30043e-08	0.180695	-2.99007	3.84024	-3.8919	0.000204104	0.378773	0.00181276	0.125863	-2.5988	10.7132	0.408326	-6.36452	1.95902e-10	2.05172e-08	0.165076		hsa-miR-136-5p	0.514837	4.94616	2.1858	0.139288	0.24824	1.42883	1.9893	3.30715	5.61372	1.42706e-07	6.76425	1.62846e-06	3.97046	hsa-miR-136-5p	0.467394	0.852584	0.447308	0.802943		hsa-miR-136-5p	5.59339e-05	0.283352	0.000251776	0.272369	hsa-miR-136-5p	2.51479e-06	0.240074
hsa-miR-495-3p	-1.90355	7.55562	40.7647	1.71704e-10	4.636e-08	0.267285	-5.13333	6.33555	-7.85007	1.54227e-11	15.9781	2.57787e-09	0.0284914	-2.0452	43.8736	0.321703	-6.35742	2.05172e-10	2.05172e-08	0.242289		hsa-miR-495-3p	-0.669562	6.465	6.2929	0.0121223	0.037654	0.628697	-0.0325589	5.36556	-0.0942142	0.925105	-6.8443	0.964676	0.977685	hsa-miR-495-3p	0.109361	0.707157	0.0187569	0.59444		hsa-miR-495-3p	1.01122e-17	0.200208	5.83186e-12	0.142856	hsa-miR-495-3p	2.34852e-15	0.129334
hsa-miR-381-3p	-1.82408	6.17729	37.3239	1.00053e-09	1.88436e-07	0.282422	-4.3107	4.73171	-7.77004	2.21272e-11	15.6154	2.98717e-09	0.0503905	-2.0421	13.1795	0.300179	-6.80297	1.02487e-11	2.04975e-09	0.242809		hsa-miR-381-3p	2.29456	6.93288	38.0202	7.00169e-10	1.01493e-08	4.90605	3.7016	4.6569	9.54295	3.39777e-16	26.3088	1.65667e-14	13.0105	hsa-miR-381-3p	0.0120098	1.71882	0.00707106	1.75088		hsa-miR-381-3p	0.23338	1.58327	0.0880638	0.548104	hsa-miR-381-3p	0.0090619	0.468891
hsa-miR-369-3p	-2.1022	6.56094	31.7107	1.78933e-08	2.19599e-06	0.232902	-4.81382	4.77567	-8.36218	1.51974e-12	18.1875	2.93093e-10	0.0355546	-2.11889	20.1133	0.407812	-5.19576	2.03882e-07	6.39922e-06	0.230223		hsa-miR-369-3p	1.49221	6.55342	21.6315	3.30388e-06	2.55574e-05	2.8132	4.51199	4.97847	11.4664	1.12795e-20	36.4837	1.64988e-18	22.8163	hsa-miR-369-3p	8.82329e-06	3.14581	0.000236537	2.47921		hsa-miR-369-3p	0.466045	0.809616	0.293525	0.676416	hsa-miR-369-3p	0.0705828	0.56286
hsa-miR-451a	-2.67206	12.7934	30.3726	3.56523e-08	3.33404e-06	0.156902	-2.89041	9.9787	-5.23189	1.3044e-06	5.08573	2.58961e-05	0.134865	-2.50938	1737.66	0.49094	-5.11137	3.1983e-07	9.13801e-06	0.175631		hsa-miR-451a	-0.649227	11.2464	2.55949	0.109634	0.204879	0.637622	-0.178954	8.954	-0.352368	0.725217	-6.91591	0.849872	0.883343	hsa-miR-451a	0.513139	0.771272	0.445134	0.763765		hsa-miR-451a	7.15795e-09	0.138708	8.85864e-06	0.114461	hsa-miR-451a	2.87349e-05	0.11266
hsa-miR-337-3p	-1.64345	6.12238	29.2555	6.3436e-08	5.35241e-06	0.320091	-4.40469	4.77928	-7.7154	2.8305e-11	15.3822	3.02471e-09	0.0472125	-1.83029	14.1017	0.320195	-5.71618	1.08946e-08	7.92332e-07	0.281208		hsa-miR-337-3p	-0.884433	5.14927	9.08453	0.0025778	0.0103952	0.5417	1.74134	3.75034	4.577	1.21534e-05	2.50135	9.92633e-05	3.34345	hsa-miR-337-3p	0.00191309	0.507185	0.008082	0.528386		hsa-miR-337-3p	5.10124e-13	0.208655	5.4436e-11	0.128307	hsa-miR-337-3p	8.25599e-14	0.13149
hsa-miR-376c-3p	-1.94369	3.65654	27.1241	1.90804e-07	1.28793e-05	0.259951	-2.22009	2.0845	-9.27928	2.371e-14	22.2804	5.33474e-12	0.214628	-2.26031	1.35398	0.419732	-5.38512	7.23972e-08	2.91342e-06	0.208728		hsa-miR-376c-3p	-0.488268	3.0647	1.06165	0.302838	0.453271	0.71288	0.00868503	1.38292	0.177203	0.859665	-8.60417	0.936948	1.00604	hsa-miR-376c-3p	0.000950184	0.562706	0.447308	0.671931		hsa-miR-376c-3p	2.29166e-07	0.20533	2.58617e-07	0.195931	hsa-miR-376c-3p	1.66747e-12	0.205827
hsa-miR-127-5p	-1.67562	7.12113	26.9971	2.0376e-07	1.30989e-05	0.313033	-4.64645	5.68725	-7.39795	1.17803e-10	14.0195	8.20083e-09	0.0399282	-1.85749	29.4261	0.339239	-5.47545	4.36395e-08	2.05362e-06	0.275956		hsa-miR-127-5p	-0.527017	6.2234	3.31391	0.0686957	0.144016	0.693988	1.58479	4.88509	3.69598	0.000339028	-0.505605	0.00206627	2.99964	hsa-miR-127-5p	0.155785	0.728448	0.138061	0.688272		hsa-miR-127-5p	4.96307e-10	0.258521	5.00229e-09	0.189152	hsa-miR-127-5p	5.56436e-12	0.161397
hsa-miR-342-3p	-1.31893	9.20968	25.5968	4.2073e-07	2.36661e-05	0.400832	-1.22333	8.51555	-3.45194	0.00088991	-0.989513	0.0063565	0.428292	-1.50784	146.627	0.270766	-5.5688	2.565e-08	1.5642e-06	0.351637		hsa-miR-342-3p	-0.939074	8.29594	21.7819	3.05462e-06	2.38587e-05	0.521568	-0.657871	7.78066	-2.65067	0.00918248	-3.51686	0.0387785	0.633813	hsa-miR-342-3p	0.000441746	0.538447	8.1526e-08	0.461471		hsa-miR-342-3p	5.16624e-18	0.239701	1.77181e-10	0.261484	hsa-miR-342-3p	2.30121e-13	0.225428
hsa-miR-4521	-1.67178	4.42391	22.5489	2.0486e-06	8.92134e-05	0.313867	-3.0394	3.28438	-4.93977	4.17666e-06	4.02887	7.13732e-05	0.121633	-1.97096	4.0652	0.35703	-5.52044	3.38158e-08	1.69079e-06	0.255082		hsa-miR-4521	1.67224	5.11541	12.325	0.000446942	0.00220592	3.18709	-0.278928	2.57605	-0.858206	0.39259	-7.51851	0.559998	0.824203	hsa-miR-4521	0.0509535	0.668902	0.0992132	0.630899		hsa-miR-4521	0.864677	1.09283	1.07635e-08	0.122443	hsa-miR-4521	5.05103e-08	0.224311
hsa-miR-455-3p	-1.30494	9.49134	22.3601	2.26017e-06	9.4406e-05	0.404737	-1.3394	8.73581	-3.99123	0.000144294	0.686927	0.0013591	0.395186	-1.51616	177.426	0.285272	-5.31478	1.06788e-07	4.06811e-06	0.349616		hsa-miR-455-3p	-1.88972	8.34896	57.3535	3.64111e-14	9.01314e-13	0.26986	-1.88143	7.31637	-6.07159	1.72725e-08	9.01301	2.33541e-07	0.271415	hsa-miR-455-3p	1.23668e-10	0.24012	1.00915e-16	0.238663		hsa-miR-455-3p	1.28794e-24	0.126948	5.56333e-12	0.103112	hsa-miR-455-3p	1.3542e-16	0.0913324
hsa-miR-98-3p	-1.555	5.20581	22.0252	2.69097e-06	0.000103509	0.340328	-3.43917	3.75273	-6.34207	1.24156e-08	9.56502	5.0791e-07	0.092195	-1.80017	6.85011	0.353726	-5.08917	3.59627e-07	9.86569e-06	0.28714		hsa-miR-98-3p	-0.421564	4.43912	2.33152	0.126778	0.231014	0.746615	1.60429	3.18518	4.97507	2.34412e-06	4.01165	2.11892e-05	3.04047	hsa-miR-98-3p	0.08558	0.725934	0.040756	0.63765		hsa-miR-98-3p	5.26152e-09	0.286951	2.09949e-05	0.266338	hsa-miR-98-3p	1.01444e-07	0.263146
hsa-miR-539-3p	-2.13493	5.59791	20.6072	5.63831e-06	0.000177017	0.227678	-3.30515	3.27336	-6.25362	1.81881e-08	9.20002	7.22173e-07	0.10117	-2.15322	7.69327	0.49484	-4.35134	1.35306e-05	0.000183466	0.22481		hsa-miR-539-3p	1.06185	5.19091	8.9689	0.00274615	0.010937	2.0876	2.69275	3.42105	4.22659	4.82314e-05	1.15281	0.000348001	6.46546	hsa-miR-539-3p	0.00205031	2.09176	0.0141281	2.0543		hsa-miR-539-3p	0.0648023	0.572069	0.668484	0.812703	hsa-miR-539-3p	0.150186	0.581199
hsa-miR-136-3p	-1.75299	7.5726	20.3574	6.42451e-06	0.000197116	0.296687	-4.72015	5.69266	-7.02399	6.24097e-10	12.4251	4.01205e-08	0.0379396	-1.89461	38.8113	0.399854	-4.73824	2.1558e-06	4.71622e-05	0.268947		hsa-miR-136-3p	0.288935	7.06147	0.736026	0.390937	0.550804	1.22174	3.60742	5.34971	7.77426	3.78263e-12	17.1561	8.33732e-11	12.1883	hsa-miR-136-3p	0.168614	1.42023	0.598034	0.855336		hsa-miR-136-3p	0.00343229	0.452162	0.000142985	0.315543	hsa-miR-136-3p	2.93338e-06	0.261369
hsa-miR-152-3p	-1.1877	10.2965	20.0205	7.66178e-06	0.000229853	0.439001	-1.43054	9.66722	-4.97236	3.67377e-06	4.12035	6.44103e-05	0.370992	-1.35409	296.024	0.261045	-5.18718	2.13498e-07	6.39922e-06	0.391182		hsa-miR-152-3p	0.173457	9.96992	0.61748	0.431985	0.587047	1.12776	0.272837	9.39545	1.18286	0.239339	-6.30398	0.391381	1.20818	hsa-miR-152-3p	0.484201	1.13457	0.833685	1.04598		hsa-miR-152-3p	0.00894706	0.591686	1.08833e-06	0.427018	hsa-miR-152-3p	0.000113745	0.452278
hsa-miR-542-5p	-1.69974	4.50362	19.2589	1.14139e-05	0.00030588	0.307841	-2.8883	2.89005	-4.52132	2.09151e-05	2.49966	0.000259041	0.135063	-1.96758	3.58795	0.420521	-4.67891	2.88399e-06	5.70073e-05	0.255681		hsa-miR-542-5p	-2.88359	3.4834	29.5902	5.33748e-08	5.68743e-07	0.135504	-0.146881	1.63282	-1.16843	0.245084	-7.91569	0.394735	0.903201	hsa-miR-542-5p	3.04782e-12	0.25343	5.96381e-06	0.127619		hsa-miR-542-5p	1.44487e-20	0.0452316	5.05423e-09	0.0936813	hsa-miR-542-5p	3.3762e-20	0.0827925
hsa-miR-655-3p	-1.51626	5.97581	19.2353	1.15555e-05	0.00030588	0.349592	-4.29141	4.37632	-7.71048	2.89397e-11	15.3608	3.02471e-09	0.0510689	-1.65843	11.894	0.372565	-4.45139	8.53172e-06	0.000131257	0.316783		hsa-miR-655-3p	-0.237025	5.32807	0.413564	0.520166	0.66689	0.848493	1.89097	3.50554	5.01614	1.96911e-06	4.2214	1.80017e-05	3.70884	hsa-miR-655-3p	0.0636871	0.630649	0.330728	0.72163		hsa-miR-655-3p	0.000436495	0.353575	9.11548e-07	0.156038	hsa-miR-655-3p	1.22568e-09	0.154563
hsa-miR-126-5p	-1.25995	8.18321	17.8601	2.37752e-05	0.000553389	0.417558	-1.45352	7.1824	-3.76223	0.000318493	-0.000461866	0.00268728	0.36513	-1.42758	65.0604	0.305395	-4.67454	2.94607e-06	5.70073e-05	0.371754		hsa-miR-126-5p	-0.77849	7.31715	9.43342	0.00213067	0.00874553	0.582977	-0.604582	6.40121	-1.95483	0.0530658	-4.99062	0.158704	0.657662	hsa-miR-126-5p	0.00261036	0.520092	0.000827892	0.525783		hsa-miR-126-5p	6.44016e-09	0.278122	2.97669e-07	0.242131	hsa-miR-126-5p	9.64763e-09	0.208023
hsa-miR-193b-3p	-1.17593	7.42854	17.6349	2.67636e-05	0.000612388	0.442597	-1.93686	6.58174	-4.31196	4.55536e-05	1.81317	0.000525619	0.261185	-1.40652	41.2313	0.293337	-4.79489	1.6276e-06	3.82965e-05	0.37722		hsa-miR-193b-3p	-1.24224	6.54034	18.2062	1.98236e-05	0.000130722	0.422716	-1.37306	5.2613	-3.73747	0.000292919	-0.277357	0.00182677	0.386072	hsa-miR-193b-3p	8.3408e-07	0.305965	8.5719e-05	0.407076		hsa-miR-193b-3p	1.37037e-09	0.221414	1.97123e-10	0.114934	hsa-miR-193b-3p	3.54565e-14	0.109712
hsa-miR-99a-3p	-1.08152	6.07898	17.5412	2.81154e-05	0.000632597	0.47253	-4.20434	5.13038	-6.92218	9.79773e-10	11.9914	6.01224e-08	0.0542458	-1.38575	14.0962	0.265024	-5.22879	1.70622e-07	5.68739e-06	0.382689		hsa-miR-99a-3p	-2.33759	5.08703	64.9102	7.83896e-16	2.80286e-14	0.19784	1.45363	3.53188	5.24475	7.35289e-07	4.86188	7.58385e-06	2.73896	hsa-miR-99a-3p	5.79325e-15	0.183473	3.5257e-18	0.169811		hsa-miR-99a-3p	1.88248e-25	0.104688	7.37224e-10	0.120194	hsa-miR-99a-3p	2.01685e-21	0.0692564
hsa-miR-199a-5p	-1.09329	14.6741	17.3368	3.13068e-05	0.000681681	0.468692	-1.28763	14.053	-4.55127	1.8682e-05	2.41731	0.000235707	0.409622	-1.2277	6452.73	0.262816	-4.67131	2.99288e-06	5.70073e-05	0.426999		hsa-miR-199a-5p	-2.81808	13.476	88.1684	6.01113e-21	4.83596e-19	0.141799	-3.28192	11.8174	-10.88	2.60968e-19	33.3779	2.79932e-17	0.102812	hsa-miR-199a-5p	1.17038e-16	0.083837	2.04846e-25	0.126867		hsa-miR-199a-5p	6.82099e-26	0.0772613	1.25621e-20	0.0464064	hsa-miR-199a-5p	6.08945e-21	0.0312729
hsa-miR-424-5p	-1.59863	9.89831	16.1912	5.72592e-05	0.00104459	0.330191	-2.40908	8.24723	-5.31077	9.47906e-07	5.43078	1.99949e-05	0.188276	-1.64029	208.546	0.398995	-4.11106	3.93852e-05	0.000431619	0.320792		hsa-miR-424-5p	-3.27497	8.47896	74.2829	6.76886e-18	3.02531e-16	0.103309	-2.99073	6.00926	-7.70401	5.42911e-12	16.8913	1.16472e-10	0.125805	hsa-miR-424-5p	5.97252e-12	0.121824	2.35247e-17	0.114233		hsa-miR-424-5p	4.4651e-31	0.0413543	3.90398e-23	0.0226491	hsa-miR-424-5p	4.44916e-26	0.0240698
hsa-miR-196b-5p	-1.18521	11.257	15.6602	7.58015e-05	0.00132899	0.439762	-1.76493	10.5827	-5.00512	3.22779e-06	4.21455	5.73358e-05	0.294242	-1.38093	632.97	0.318454	-4.33636	1.44862e-05	0.000189983	0.383972		hsa-miR-196b-5p	-3.66422	9.96337	134.411	4.44298e-31	1.78719e-28	0.0788788	-3.85423	8.10294	-11.2683	3.25586e-20	35.4395	4.02975e-18	0.069145	hsa-miR-196b-5p	2.414e-18	0.0718792	1.02657e-35	0.0747588		hsa-miR-196b-5p	1.99846e-45	0.0416165	9.75255e-27	0.0206025	hsa-miR-196b-5p	8.63952e-34	0.0206692
hsa-miR-132-3p	-1.05402	7.88413	15.5809	7.9047e-05	0.00135129	0.481623	-1.41629	7.1368	-3.71251	0.00037684	-0.155174	0.00306467	0.374676	-1.15635	55.9828	0.284371	-4.06634	4.77571e-05	0.00049863	0.448646		hsa-miR-132-3p	-1.46507	6.97061	37.2345	1.04743e-09	1.4655e-08	0.362218	-1.2817	5.98048	-4.16924	6.0038e-05	1.2073	0.000427439	0.41131	hsa-miR-132-3p	1.78532e-07	0.342783	1.21599e-10	0.319275		hsa-miR-132-3p	1.54799e-15	0.208397	2.45691e-11	0.158847	hsa-miR-132-3p	1.76725e-14	0.14481
hsa-miR-660-5p	-1.43939	6.69236	15.485	8.3162e-05	0.00138603	0.368723	-4.67721	5.02247	-7.69439	3.11148e-11	15.2949	3.02471e-09	0.0390859	-1.67334	19.2327	0.369866	-4.52418	6.06296e-06	0.000103199	0.313526		hsa-miR-660-5p	-0.024934	6.17751	0.00499015	0.943683	0.964353	0.982866	2.72915	4.29603	6.65599	1.0476e-09	11.618	1.73772e-08	6.63064	hsa-miR-660-5p	0.216138	0.744495	0.000409677	0.453914		hsa-miR-660-5p	0.00388034	0.421696	6.04037e-08	0.208249	hsa-miR-660-5p	2.09869e-10	0.176628
hsa-miR-196b-3p	-1.17003	5.00536	15.136	0.000100039	0.00160777	0.444412	-3.33785	3.87725	-6.52653	5.57185e-09	10.3296	2.42645e-07	0.0989023	-1.46525	6.04747	0.309395	-4.73586	2.18125e-06	4.71622e-05	0.362172		hsa-miR-196b-3p	-3.70334	3.95197	89.3205	3.35769e-21	3.0014e-19	0.0767684	-0.165619	2.26105	-0.674739	0.501216	-7.85036	0.665062	0.891546	hsa-miR-196b-3p	9.71661e-20	0.13898	6.37175e-20	0.055276		hsa-miR-196b-3p	5.37229e-34	0.0360786	6.33147e-06	0.0616792	hsa-miR-196b-3p	1.66483e-24	0.0573745
hsa-miR-548o-3p	-1.31571	5.182	14.9569	0.000109993	0.0016499	0.401727	-3.04547	3.67584	-5.76885	1.42981e-07	7.23562	4.28943e-06	0.121121	-1.55329	5.85139	0.35169	-4.41666	1.00238e-05	0.000147951	0.340731		hsa-miR-548o-3p	-0.160103	4.6073	0.372357	0.541722	0.685196	0.894961	2.12222	3.383	6.50216	2.21402e-09	10.8416	3.56236e-08	4.35363	hsa-miR-548o-3p	0.595487	0.903634	0.341045	0.798083		hsa-miR-548o-3p	2.68876e-05	0.408593	0.0214381	0.47572	hsa-miR-548o-3p	0.000124977	0.393501
hsa-miR-16-5p	-1.23997	10.7475	14.7421	0.000123263	0.00182863	0.423381	-1.45438	9.89585	-4.67964	1.14648e-05	3.03429	0.000166737	0.364912	-1.42333	385.954	0.311535	-4.56877	4.90597e-06	8.72172e-05	0.37285		hsa-miR-16-5p	0.132364	10.3443	0.232943	0.62935	0.749722	1.09609	-0.0058722	9.48457	-0.0225039	0.982086	-7.00434	0.996253	0.995938	hsa-miR-16-5p	0.944855	0.984449	0.904511	0.969259		hsa-miR-16-5p	0.0394752	0.578528	1.39731e-05	0.35043	hsa-miR-16-5p	0.000463947	0.379561
hsa-miR-411-5p	-1.46169	8.55152	14.6928	0.000126529	0.00185667	0.363068	-2.79909	6.86454	-5.16195	1.72824e-06	4.87921	3.29227e-05	0.143678	-1.5613	82.1986	0.393179	-3.97098	7.15786e-05	0.000678239	0.338845		hsa-miR-411-5p	-0.109634	7.97164	0.10936	0.740874	0.834196	0.926823	0.67683	6.36893	1.69645	0.0925467	-5.45055	0.231223	1.59862	hsa-miR-411-5p	0.788975	1.07469	0.00618852	0.537406		hsa-miR-411-5p	0.000653703	0.411679	1.34924e-07	0.25022	hsa-miR-411-5p	4.55817e-09	0.218963
hsa-miR-889-3p	-1.41332	5.18843	14.3748	0.000149794	0.00215129	0.375447	-3.35192	3.4459	-6.65014	3.24576e-09	10.8461	1.56492e-07	0.0979426	-1.58032	5.32337	0.385942	-4.09472	4.22684e-05	0.000456956	0.334407		hsa-miR-889-3p	0.984783	5.13484	7.6648	0.00563085	0.0200351	1.97902	2.43768	3.33533	5.16998	1.01753e-06	4.86097	9.983e-06	5.4177	hsa-miR-889-3p	0.0668586	1.49145	0.335379	1.32688		hsa-miR-889-3p	0.710294	0.885086	0.0725903	0.511276	hsa-miR-889-3p	0.00403427	0.456165
hsa-let-7i-3p	-1.19239	6.46546	14.2551	0.000159627	0.00222367	0.437578	-2.8073	5.20014	-3.63482	0.00048883	-0.443032	0.003895	0.142862	-1.46953	17.9808	0.329023	-4.46635	7.95665e-06	0.000129904	0.3611		hsa-let-7i-3p	-1.98529	5.4292	37.1546	1.09126e-09	1.51366e-08	0.252561	0.95555	3.7552	2.51531	0.0132943	-4.2032	0.053078	1.93932	hsa-let-7i-3p	1.15586e-08	0.256162	1.12663e-08	0.249696		hsa-let-7i-3p	1.02626e-20	0.123262	5.40811e-14	0.0907991	hsa-let-7i-3p	1.30816e-19	0.0724763
hsa-miR-656-3p	-1.60203	4.04105	14.2534	0.000159775	0.00222367	0.329413	-2.27025	2.31097	-6.69405	2.67734e-09	11.0237	1.39016e-07	0.207294	-1.75672	1.75854	0.442569	-3.96937	7.20629e-05	0.000678239	0.29592		hsa-miR-656-3p	1.42682	4.14551	13.6936	0.000215184	0.0011541	2.68853	2.30253	2.39459	10.4911	2.10518e-18	31.1804	2.01663e-16	4.93323	hsa-miR-656-3p	0.0100599	1.67678	0.000923735	2.8769		hsa-miR-656-3p	0.81798	1.08304	0.544239	0.801373	hsa-miR-656-3p	0.161969	0.658408
hsa-miR-4286	-1.31808	4.15091	14.1982	0.000164525	0.00226641	0.401067	-2.28308	3.12658	-3.51059	0.000735866	-0.823025	0.00545834	0.205458	-1.59099	3.52754	0.373	-4.26538	1.99559e-05	0.000249449	0.331944		hsa-miR-4286	-1.80468	3.39998	23.1928	1.46545e-06	1.21542e-05	0.286244	-0.813412	2.10501	-3.96637	0.000128236	-0.890346	0.000864655	0.569035	hsa-miR-4286	4.98702e-09	0.30719	3.02867e-06	0.235638		hsa-miR-4286	1.96207e-12	0.123131	0.00695725	0.146189	hsa-miR-4286	7.38213e-12	0.160008
hsa-miR-199b-3p	-1.08263	13.7803	13.814	0.000201825	0.0026718	0.472167	-1.26319	12.9794	-3.75715	0.000324033	-0.237297	0.00270027	0.416621	-1.24181	3666.06	0.309673	-4.01007	6.06996e-05	0.000592192	0.422841		hsa-miR-199b-3p	-2.75007	12.6167	73.7985	8.65138e-18	3.76218e-16	0.148644	-3.32861	10.843	-10.4888	2.13068e-18	31.3182	2.01663e-16	0.0995376	hsa-miR-199b-3p	2.32554e-15	0.0850778	4.17694e-20	0.13354		hsa-miR-199b-3p	7.82047e-22	0.0798935	2.61984e-20	0.047072	hsa-miR-199b-3p	2.44078e-19	0.0345416
hsa-miR-299-5p	-1.32639	4.76694	13.6549	0.000219664	0.00279761	0.398766	-3.11404	3.36388	-6.21976	2.10422e-08	9.06116	7.89081e-07	0.1155	-1.54289	4.77198	0.38622	-3.99486	6.47339e-05	0.000623941	0.343197		hsa-miR-299-5p	-2.39928	3.81481	36.8315	1.2879e-09	1.77114e-08	0.18956	-0.971246	2.07219	-4.88451	3.43288e-06	2.54124	3.00191e-05	0.510065	hsa-miR-299-5p	6.03382e-12	0.267078	4.19248e-08	0.173232		hsa-miR-299-5p	2.61933e-19	0.089341	1.4475e-09	0.0828927	hsa-miR-299-5p	2.20312e-19	0.105524
hsa-miR-143-3p	-1.10465	15.6906	13.5218	0.000235804	0.00297509	0.465016	-1.16284	14.8646	-3.87165	0.000218917	0.0476561	0.00189447	0.446632	-1.2923	13359.1	0.308879	-4.18385	2.86617e-05	0.000332309	0.408299		hsa-miR-143-3p	-2.72569	14.5221	91.252	1.26489e-21	1.27201e-19	0.151177	-2.6061	13.054	-9.31638	1.13953e-15	25.0654	4.47197e-14	0.164242	hsa-miR-143-3p	9.11308e-14	0.129532	6.28853e-24	0.14519		hsa-miR-143-3p	7.26887e-31	0.0811503	4.17486e-19	0.0639708	hsa-miR-143-3p	2.95225e-19	0.0507719
hsa-miR-199a-3p	-1.0712	14.7836	13.1336	0.000290054	0.00348387	0.475923	-1.26283	14.0896	-3.46684	0.000848127	-1.18902	0.00609027	0.416725	-1.22853	7361.79	0.314098	-3.9113	9.18003e-05	0.000844141	0.426752		hsa-miR-199a-3p	-2.76372	13.6254	72.939	1.33721e-17	5.66201e-16	0.147244	-3.3093	11.8594	-9.71541	1.35025e-16	27.2056	7.49156e-15	0.100879	hsa-miR-199a-3p	1.84343e-14	0.0843319	6.37175e-20	0.132185		hsa-miR-199a-3p	1.21477e-21	0.0797735	8.70318e-19	0.0416494	hsa-miR-199a-3p	5.61883e-19	0.0337756
hsa-miR-130b-3p	-1.16815	5.32952	13.107	0.000294193	0.00348387	0.444991	-3.44876	4.0096	-6.13557	3.0201e-08	8.71756	1.04542e-06	0.0915838	-1.50543	7.0294	0.32511	-4.63051	3.64761e-06	6.63201e-05	0.352226		hsa-miR-130b-3p	-0.594065	4.72294	5.04135	0.0247492	0.0674941	0.662474	2.06496	3.50443	5.94495	3.12221e-08	8.26004	4.05132e-07	4.18421	hsa-miR-130b-3p	0.110736	0.750162	0.027081	0.629263		hsa-miR-130b-3p	2.97027e-08	0.344727	5.09711e-06	0.319769	hsa-miR-130b-3p	3.91026e-08	0.29962
hsa-miR-432-5p	-1.01761	5.83513	12.8486	0.000337739	0.00394018	0.493934	-3.90907	4.88651	-6.46239	7.36704e-09	10.0632	3.10797e-07	0.0665658	-1.25763	12.6634	0.304881	-4.12499	3.70747e-05	0.000411941	0.41823		hsa-miR-432-5p	1.98377	6.74248	62.5521	2.59487e-15	8.02912e-14	3.95525	5.24232	5.64862	13.7579	6.36799e-26	48.4183	2.56152e-23	37.8525	hsa-miR-432-5p	7.16235e-11	3.93867	1.38844e-12	3.77672		hsa-miR-432-5p	0.000155534	2.28071	0.00316236	2.012	hsa-miR-432-5p	0.0609387	1.58792
hsa-miR-497-5p	-1.23362	9.29692	11.6722	0.000634422	0.00679738	0.425249	-1.96865	7.93487	-4.45311	2.70102e-05	2.27366	0.00032557	0.255491	-1.28234	132.661	0.356707	-3.59493	0.000324482	0.00231773	0.411129		hsa-miR-497-5p	-2.84032	8.06862	69.4271	7.92904e-17	3.18946e-15	0.13963	-2.57752	6.00379	-6.33352	4.98631e-09	10.2443	7.36052e-08	0.167529	hsa-miR-497-5p	5.93e-10	0.147825	3.11831e-19	0.130374		hsa-miR-497-5p	4.6206e-26	0.0721792	7.22924e-18	0.0404556	hsa-miR-497-5p	1.30695e-20	0.0410838
hsa-miR-23b-3p	-1.04588	13.7705	11.5127	0.000691241	0.00717828	0.484351	-1.34274	12.9341	-3.81223	0.000268562	-0.0616019	0.00230929	0.394272	-1.23443	3592.92	0.321688	-3.83737	0.00012436	0.00106976	0.425009		hsa-miR-23b-3p	-1.91592	12.7653	59.6286	1.14559e-14	3.0721e-13	0.265003	-1.35068	11.7743	-5.61671	1.40787e-07	6.80897	1.61804e-06	0.392106	hsa-miR-23b-3p	1.01282e-07	0.33336	3.72713e-16	0.244946		hsa-miR-23b-3p	2.33741e-27	0.154565	1.78292e-15	0.165207	hsa-miR-23b-3p	1.3318e-20	0.129265
hsa-miR-130a-3p	-1.07941	8.08378	11.357	0.000751648	0.00762613	0.473224	-1.72082	6.92538	-3.94099	0.000172069	0.571881	0.00156954	0.303376	-1.30754	59.6289	0.326053	-4.01021	6.06656e-05	0.000592192	0.404009		hsa-miR-130a-3p	-0.567814	7.46723	4.53318	0.0332438	0.0838389	0.674638	0.00682867	6.35558	0.0204317	0.983735	-6.86518	0.996253	1.00474	hsa-miR-130a-3p	0.196715	0.760067	0.0117013	0.602457		hsa-miR-130a-3p	2.70025e-06	0.374785	3.97058e-06	0.323612	hsa-miR-130a-3p	3.97335e-08	0.26817
hsa-miR-130a-5p	-1.7803	4.42006	25.2478	5.04173e-07	2.72253e-05	0.291123	-1.66103	3.4149	-4.69217	6.70916e-06	3.54382	0.000238373	0.316214	-2.11344	4.10226	0.380633	-5.55244	2.81703e-08	1.58641e-06	0.231016		hsa-miR-130a-5p	-1.6146	3.45029	15.3612	8.8794e-05	0.000517644	0.326556	-0.757934	2.01111	-2.5449	0.0122757	-5.18602			hsa-miR-130a-5p	3.14752e-07	0.347382	0.00137939	0.324148		hsa-miR-130a-5p	6.60419e-15	0.102521	0.00591414	0.112288	hsa-miR-130a-5p
hsa-miR-299-3p	-1.66907	4.91898	18.6738	1.551e-05	0.000387751	0.314457	-1.35584	3.47471	-3.86133	0.000176356	0.498036	0.00242089	0.390706	-1.7244	3.87551	0.393793	-4.37896	1.19247e-05	0.000164737	0.30253		hsa-miR-299-3p	-0.887166	3.92767	6.59905	0.0102033	0.0328688	0.540675	-0.254113	2.35477	-0.919571	0.35975	-7.70045	0.527175	0.838502	hsa-miR-299-3p			0.0422067	0.537878		hsa-miR-299-3p	4.10719e-09	0.203588	5.04803e-06	0.165284	hsa-miR-299-3p
hsa-miR-487a-3p	-1.53528	3.80207	15.046	1.04923e-05	0.000962811	0.345011	-1.37034	2.58079	-4.42884	1.97884e-05	2.52918	0.000531207	0.3868	-1.86462	1.45351	0.431037	-4.3259	1.51911e-05	0.000196014	0.274501		hsa-miR-487a-3p	-0.382911	3.2624	0.60195	0.437835	0.437835	0.592495	0.476834	1.57419	2.13692	0.0347549	-6.23012	0.114208	1.39169	hsa-miR-487a-3p			0.764113	0.840398		hsa-miR-487a-3p	0.000207255	0.279815	0.677114	0.683012	hsa-miR-487a-3p	2.63723e-08	0.237997
[truncated: 8 more columns]
