# Supplementary material for: Integrated miRNA Profiling of Extracellular Vesicles from Uterine Aspirates, Malignant Ascites and Primary-Cultured Ascites Cells for Ovarian Cancer Screening
Source: Pharmaceutics. 2024 Jul 5;16(7):902. doi: 10.3390/pharmaceutics16070902 (PMC11280431; doi:10.3390/pharmaceutics16070902)
Supplement: Supplementary file 1 [file pharmaceutics-16-00902-s001.zip › Supplementary Table S2.xlsx]

## Sheet: G2-3-vs-G1_edgeR_T-G
GeneID	logFC	logCPM	LR	PValue	FDR	FC
hsa-miR-3180-3p	-3.20785	3.56899	18.3955	4.9118e-05	0.0449429	0.108228
hsa-miR-383-5p	-2.7221	4.40847	16.6427	0.000104786	0.0479398	0.151554
