# Supplementary material for: Integrated miRNA Profiling of Extracellular Vesicles from Uterine Aspirates, Malignant Ascites and Primary-Cultured Ascites Cells for Ovarian Cancer Screening
Source: Pharmaceutics. 2024 Jul 5;16(7):902. doi: 10.3390/pharmaceutics16070902 (PMC11280431; doi:10.3390/pharmaceutics16070902)
Supplement: Supplementary file 1 [file pharmaceutics-16-00902-s001.zip › Supplementary Table S3.xlsx]

## Sheet: Лист1
	Mean size, nm		Mode, nm		Median, nm		10th percentile, nm		90th percentile, nm		Concentration, x1012 particles/mL
	Value	SEM	Value	SEM	Value	SEM	Value	SEM	Value	SEM	Value	SEM
UA-OC EVs	138.9	3.0	100.5	4.6	121.7	3.2	60.0	1.4	237.9	5.0	5.51	0.95
UA-N EVs	139.2	3.7	106.1	5.8	124.3	3.6	58.6	1.5	233.1	6.6	8.11	1.86
AF EVs	143.6	4.7	91.3	3.9	122.9	4.5	58.4	1.3	252.1	8.4	3.43	0.51
AC EVs	127.5	2.5	95.0	4.9	112.2	2.8	56.4	1.0	211.6	3.8	3.92	0.56
