# Supplementary material for: Integrated miRNA Profiling of Extracellular Vesicles from Uterine Aspirates, Malignant Ascites and Primary-Cultured Ascites Cells for Ovarian Cancer Screening
Source: Pharmaceutics. 2024 Jul 5;16(7):902. doi: 10.3390/pharmaceutics16070902 (PMC11280431; doi:10.3390/pharmaceutics16070902)
Supplement: Supplementary file 1 [file pharmaceutics-16-00902-s001.zip › Supplementary Table S4.xlsx]

## Sheet: Sheet1
	UA-OC EVs vs UA-N EVs																						AF EVs vs UA-N EVs																						AF EVs vs UA-OC EVs
Asp56 vs N25	edgeR						Limma-voom							DESeq2								Asc58 vs N25	edgeR						Limma-voom							DESeq2								Asc58 vs Asp56	edgeR
name	logFC	logCPM	LR	p-Value	FDR	Fold	logFC	logCPM	t	p-Value	B	FDR	Fold	logFC	baseMean	lfcSE	stat	p-Value	FDR	Fold		name	logFC	logCPM	LR	p-Value	FDR	Fold	logFC	logCPM	t	p-Value	B	FDR	Fold	logFC	baseMean	lfcSE	stat	p-Value	FDR	Fold		name	logFC	logCPM	LR	p-Value	FDR
Subcet 3a
hsa-miR-193a-5p	2.71796	7.33154	37.1097	1.11666e-09	1.88436e-07	6.5794	2.42244	6.06372	5.27071	1.11506e-06	5.31401	2.31589e-05	5.36077	2.42882	38.009	0.365461	6.6459	3.01364e-11	4.82182e-09	5.38453		hsa-miR-193a-5p	5.11233	9.6242	135.04	3.23564e-31	6.03852e-29	34.5911	5.05057	7.89133	14.8134	4.9e-28	53.1861	1.94e-25	33.1415	4.638	212	0.311004	14.913	2.71381e-50	1.06201e-47	24.8987		hsa-miR-193a-5p	2.26275	9.39713	68.4434	1.30574e-16	5.00225e-15
hsa-miR-320c	2.16441	11.2619	32.9142	9.63192e-09	1.30031e-06	4.48283	1.60813	10.1818	3.41188	0.00101212	-1.12648	0.00700696	3.04856	1.81866	581.214	0.325755	5.5829	2.36542e-08	1.5642e-06	3.52752		hsa-miR-320c	3.80531	12.742	144.672	2.53318e-33	7.26887e-31	13.9802	3.81215	11.7134	14.018	2.38e-26	49.3999	4.71e-24	14.0466	3.18962	1928.01	0.224332	14.2183	7.05674e-46	2.07115e-43	9.12369		hsa-miR-320c	1.60687	12.6449	46.539	8.9812e-12	1.70009e-10
hsa-miR-320a-3p	2.23178	8.57949	31.5059	1.98831e-08	2.23685e-06	4.69713	1.67449	7.5549	3.44895	0.000898533	-0.92798	0.00638431	3.19206	1.88517	93.7452	0.339952	5.5454	2.93287e-08	1.5642e-06	3.69396		hsa-miR-320a-3p	3.80788	10.0658	128.997	6.79242e-30	1.12679e-27	14.0051	3.66942	8.97623	12.7374	1.77e-23	42.8642	2.02e-21	12.7234	3.22097	293.093	0.237431	13.566	6.37471e-42	9.35489e-40	9.32417		hsa-miR-320a-3p	1.50548	9.98057	35.8045	2.18143e-09	2.87698e-08
hsa-miR-2110	2.47951	4.82211	28.1307	1.13394e-07	8.50453e-06	5.5771	1.77485	3.93226	5.38547	6.99293e-07	5.29606	1.60008e-05	3.42202	2.05275	6.8856	0.3959	5.18504	2.15974e-07	6.39922e-06	4.14897		hsa-miR-2110	3.87431	6.07607	110.271	8.54873e-26	5.80148e-24	14.665	3.28015	5.0092	11.1432	7.87e-20	34.5802	3.34e-18	9.71459	3.50195	18.8969	0.323611	10.8215	2.72314e-27	8.88048e-26	11.329		hsa-miR-2110	1.30935	6.08693	25.5373	4.3391e-07	3.98949e-06
hsa-miR-671-3p	1.76396	5.30688	23.1335	1.51131e-06	7.03541e-05	3.3963	3.45819	4.63954	5.96088	6.35983e-08	8.00631	2.04423e-06	10.9906	1.42474	9.79861	0.319916	4.45348	8.4489e-06	0.000131257	2.68466		hsa-miR-671-3p	2.78983	6.00121	83.3918	6.73001e-20	2.23287e-18	6.91551	2.34454	5.37835	8.54601	7.52e-14	21.0263	1.37e-12	5.07897	2.45106	22.1024	0.300349	8.16071	3.33064e-16	4.54671e-15	5.46818		hsa-miR-671-3p	0.947203	6.14278	16.8466	4.05268e-05	0.000254884
hsa-miR-484	1.27809	9.72233	16.7493	4.26571e-05	0.000872531	2.42517	1.38496	9.10499	4.37445	3.61825e-05	2.00289	0.000424751	2.61164	1.04193	193.446	0.268014	3.88761	0.000101238	0.00092017	2.05899		hsa-miR-484	2.53973	10.7291	73.6424	9.36314e-18	2.32986e-16	5.8148	2.57214	10.0095	10.0221	3.07e-17	28.6763	9.84e-16	5.94689	2.11911	505.194	0.233733	9.0664	1.23018e-19	2.15557e-18	4.34427		hsa-miR-484	1.16499	10.7027	33.4572	7.28498e-09	9.08646e-08
hsa-miR-320b	2.17853	12.8259	30.832	2.81355e-08	2.92176e-06	4.52691	1.67987	11.6973	3.13182	0.000544654	-1.98769	0.0059274	3.20398	1.8555	1711.84	0.340675	5.44654	5.13603e-08	2.31417e-06	3.61958		hsa-miR-320b	3.73563	14.2073	127.9	1.1805e-29	1.76248e-27	13.321	3.79539	13.1415	12.8947	1.48e-23	43.0541	1.94e-21	13.8844	3.11707	5240.9	0.233449	13.3522	1.14973e-40	1.49976e-38	8.67621		hsa-miR-320b	1.49496	14.1128	37.6297	8.55315e-10	1.22875e-08
hsa-miR-139-3p	2.75201	4.25728	22.9856	1.63219e-06	7.34485e-05	6.73653	1.58953	2.98146	2.73857	0.000277789	-3.76569	0.00345984	3.00951	2.36169	3.78855	0.502625	4.69871	2.61805e-06	5.38151e-05	5.144		hsa-miR-139-3p	4.01383	5.28887	67.5765	2.02667e-16	4.44973e-15	16.1541	2.67357	3.92078	7.84409	3.28e-12	17.3006	4.47e-11	6.38006	3.68158	10.5413	0.457559	8.04613	8.54515e-16	1.11467e-14	12.8311		hsa-miR-139-3p	1.14929	5.36233	11.5851	0.000664806	0.00316471
hsa-miR-3615	1.30109	6.34474	11.477	0.000704619	0.00726134	2.46415	1.70787	5.4946	3.21639	2.76e-05	-1.56781	0.000640171	3.26677	1.0768	18.5361	0.336911	3.19608	0.00139307	0.00766445	2.10962		hsa-miR-3615	2.99988	7.71065	60.5003	7.35689e-15	1.27719e-13	7.99933	3.20547	6.61122	8.28	5.71e-13	19.0629	8.8e-12	9.2245	2.7444	68.5485	0.341318	8.04058	8.94126e-16	1.14665e-14	6.7011		hsa-miR-3615	1.63864	7.66447	43.4533	4.34189e-11	7.51194e-10
Subcet 3b
hsa-miR-27a-5p	4.23701	8.51729	60.5744	7.0851e-15	9.56489e-12	18.8568	2.92645	6.90481	5.23199	1.30387e-06	5.16601	2.58961e-05	7.60236	3.93028	134.601	0.430531	9.1289	6.91983e-20	5.53586e-17	15.2452		hsa-miR-27a-5p	1.97121	6.80889	34.2321	4.89165e-09	4.27089e-08	3.92096	1.6033	6.02075	5.26765	6.81e-07	5.37107	4.08e-06	3.03837	1.62964	32.8881	0.301937	5.39729	6.76536e-08	3.8934e-07	3.09437		hsa-miR-27a-5p	-2.13853	8.2824	46.4052	9.61608e-12	1.7991e-10
hsa-miR-200b-5p	2.84022	8.77263	43.3173	4.65454e-11	3.14181e-08	7.16129	1.98302	7.4492	4.56817	1.75255e-05	2.72279	0.000223202	3.95318	2.30218	90.7534	0.334331	6.88594	5.74071e-12	1.53086e-09	4.93203		hsa-miR-200b-5p	2.10891	8.01417	32.1241	1.44634e-08	1.1489e-07	4.31365	1.19459	7.05896	3.15878	0.00208835	-2.27471	0.00667595	2.28879	1.63627	79.1138	0.332391	4.92273	8.53463e-07	4.31882e-06	3.10861		hsa-miR-200b-5p	-0.683728	8.81304	5.34655	0.0207633	0.0585082
hsa-miR-92a-1-5p	3.33896	3.94407	28.7815	8.10226e-08	6.43415e-06	10.1188	5.3954	2.9466	16.7118	6.91926e-28	53.0676	9.341e-25	42.0898	2.89448	4.69384	0.546129	5.29999	1.15809e-07	4.21125e-06	7.43574		hsa-miR-92a-1-5p	2.81107	3.68648	34.311	4.69725e-09	4.12529e-08	7.01807	1.48623	2.68427	4.59701	1.14e-05	2.59694	5.72e-05	2.80157	2.61826	3.41928	0.523683	4.99972	5.74144e-07	3.00913e-06	6.14011		hsa-miR-92a-1-5p	-0.514948	4.19359	1.99793	0.157515	0.272225
hsa-miR-5100	5.14567	5.27612	27.9798	1.22589e-07	8.7103e-06	35.3998	3.73076	2.85056	6.7515	2.08002e-09	10.7177	1.12321e-07	13.2761	2.93225	4.9184	0.63068	4.64934	3.32991e-06	6.19519e-05	7.63298		hsa-miR-5100	6.08567	6.46357	77.9023	1.08265e-18	2.99334e-17	67.9154	3.69976	4.15622	8.01629	5.7e-12	16.8212	7.19e-11	12.9939	5.69909	29.4134	0.597018	9.54592	1.34899e-21	2.77845e-20	51.9512		hsa-miR-5100	0.802524	6.60219	2.89812	0.0886828	0.172124
hsa-miR-625-3p	1.56679	6.31254	26.0491	3.3285e-07	1.95369e-05	2.96244	1.74911	5.76661	5.1181	2.05989e-06	4.73894	3.75791e-05	3.36152	1.13169	18.4854	0.258458	4.37862	1.19434e-05	0.000164737	2.19115		hsa-miR-625-3p	1.64513	6.30737	35.3327	2.77921e-09	2.54562e-08	3.12776	1.34676	5.79276	4.82964	4.39e-06	3.5754	2.34e-05	2.54341	1.20978	24.1439	0.25641	4.71814	2.3801e-06	1.13127e-05	2.31302		hsa-miR-625-3p	0.0884242	6.64426	0.177629	0.673419	0.784058
hsa-miR-125a-5p	1.83028	13.3501	23.4665	1.27106e-06	6.12833e-05	3.55606	1.82731	12.3926	4.40646	3.21352e-05	2.01777	0.000383916	3.54875	1.58822	2256.16	0.313159	5.07163	3.94429e-07	1.01788e-05	3.00679		hsa-miR-125a-5p	1.31655	12.7586	18.2615	1.92558e-05	9.77853e-05	2.4907	1.395	12.1339	4.21075	5.77e-05	0.936943	0.000247995	2.62988	1.05266	2208.65	0.281984	3.73307	0.000189162	0.000670924	2.07436		hsa-miR-125a-5p	-0.514983	13.3867	4.7681	0.0289919	0.075482
hsa-miR-29b-1-5p	2.51541	3.41701	22.0978	2.59104e-06	0.000102879	5.71762	2.64607	2.43673	7.39106	1.21494e-10	13.4059	8.20083e-09	6.2596	2.35974	1.93552	0.53203	4.43536	9.192e-06	0.000138747	5.13279		hsa-miR-29b-1-5p	2.27115	3.22285	24.0807	9.23829e-07	5.91964e-06	4.82706	1.07619	2.21353	3.6791	0.000362147	-0.709692	0.00135065	2.10846	2.12862	1.7917	0.536596	3.96689	7.28153e-05	0.000272246	4.37299		hsa-miR-29b-1-5p	-0.320099	3.60732	0.911253	0.339782	0.496107
hsa-miR-23a-5p	3.77421	3.79712	21.943	2.80865e-06	0.000103509	13.682	5.81064	2.79637	13.6175	1.38865e-22	40.8897	9.3734e-20	56.1276	3.15368	6.88326	0.631104	4.99708	5.82054e-07	1.45514e-05	8.89921		hsa-miR-23a-5p	3.80426	4.33427	66.1085	4.26778e-16	8.49573e-15	13.97	2.35208	3.16991	7.3757	3.11e-11	15.0695	3.54e-10	5.10561	3.50587	4.61902	0.482358	7.26818	3.64364e-13	3.71968e-12	11.3598		hsa-miR-23a-5p	-0.0455958	4.5438	0.0116397	0.914085	0.941589
hsa-miR-92b-5p	1.94689	6.30643	20.6099	5.63028e-06	0.000177017	3.85543	1.73641	5.6736	3.62701	0.000501683	-0.366617	0.00393762	3.33204	1.60178	28.9643	0.386731	4.14185	3.44521e-05	0.000388193	3.03518		hsa-miR-92b-5p	1.98555	6.51332	25.5886	4.22529e-07	2.86744e-06	3.96014	1.49813	5.66437	4.21582	5.12e-05	1.22636	0.000224205	2.82476	1.58697	35.1896	0.384349	4.12899	3.64355e-05	0.000145991	3.00418		hsa-miR-92b-5p	0.159989	6.84937	0.297403	0.585515	0.71394
hsa-miR-4443	3.50864	3.16765	19.7027	9.04718e-06	0.000260004	11.3817	1.42725	1.95246	3.49737	0.000768224	-2.09082	0.00560596	2.68933	2.97276	1.39798	0.700422	4.24424	2.19336e-05	0.000269952	7.85037		hsa-miR-4443	2.63701	2.78685	20.7562	5.21633e-06	2.9839e-05	6.22041	0.77835	1.50919	2.76832	0.00660065	-3.42862	0.00900089	1.71517	2.65771	0.80226	0.753347	3.52787	0.000418916	0.00136994	6.31031		hsa-miR-4443	-1.06233	3.24549	5.85367	0.0155446	0.0464548
hsa-miR-1468-5p	1.76739	3.61397	19.4165	1.05095e-05	0.000295579	3.40438	2.14716	2.74556	4.67108	1.18466e-05	2.24346	0.000166737	4.42954	1.512	2.21279	0.399509	3.78466	0.00015392	0.00130264	2.85206		hsa-miR-1468-5p	2.60103	3.97031	28.7132	8.39299e-08	6.08288e-07	6.0672	1.34912	2.82335	4.27312	4.08e-05	1.38528	0.000183075	2.54757	2.32422	3.79867	0.501891	4.63093	3.64035e-06	1.64904e-05	5.00795		hsa-miR-1468-5p	0.668967	4.15577	4.79606	0.0285249	0.0746287
hsa-miR-4516	2.91631	4.39682	18.7724	1.47284e-05	0.000375157	7.54912	2.45644	3.14881	5.42731	5.89306e-07	5.28382	1.37166e-05	5.48861	1.78621	5.00262	0.542473	3.29271	0.000992252	0.00572274	3.44907		hsa-miR-4516	4.0573	5.59042	55.6242	8.77372e-14	1.39353e-12	16.6483	3.19617	4.18742	7.1047	3.52e-10	12.7725	3.39e-09	9.16521	3.77195	19.6847	0.503592	7.49009	6.88242e-14	7.55137e-13	13.6606		hsa-miR-4516	1.22013	5.67844	10.3389	0.00130254	0.0057106
hsa-miR-3195	3.00948	2.82933	10.8176	0.00100538	0.009626	8.05271	1.1804	1.55517	3.41246	0.00101025	-2.43319	0.00700696	2.26639	2.47795	0.758819	0.797036	3.10895	0.00187753	0.00950647	5.57104		hsa-miR-3195	2.89158	2.5903	20.4215	6.21268e-06	3.46102e-05	7.42085	0.760782	1.28903	2.35649	0.0202854	-4.43781	0.00951962	1.69441	3.29829	0.725486	0.873473	3.77607	0.000159325	0.000573766	9.83751		hsa-miR-3195	-0.290614	2.93101	0.288343	0.591284	0.716375
hsa-miR-9983-3p	3.69445	3.45006	18.8914	1.38372e-05	0.000359235	12.9461	1.36985	1.91939	2.47164	0.000859895	-4.87777	0.00824407	2.58443	2.38438	0.970326	0.656307	3.63302	0.000280118	0.00203954	5.23026		hsa-miR-9983-3p	3.56921	3.30162	23.7686	1.0864e-06	6.84383e-06	11.8697	1.07354	1.90457	3.11651	0.00237712	-2.47385	0.00751804	2.1046	2.85988	1.40775	0.715558	3.99671	6.4229e-05	0.000244435	7.25953		hsa-miR-9983-3p	-0.119584	3.7216	0.0544649	0.815469	0.887887
Subcet 3c
hsa-miR-342-3p	-1.31893	9.20968	25.5968	4.2073e-07	2.36661e-05	0.400832	-1.22333	8.51555	-3.45194	0.00088991	-0.989513	0.0063565	0.428292	-1.50784	146.627	0.270766	-5.5688	2.565e-08	1.5642e-06	0.351637		hsa-miR-342-3p	-2.06069	8.66334	81.6478	1.62635e-19	5.16624e-18	0.239701	-2.14926	8.02636	-8.90158	1.16e-14	22.8175	2.3e-13	0.225428	-2.60818	155.104	0.229269	-11.3761	5.50136e-30	2.80808e-28	0.164006		hsa-miR-342-3p	-0.939074	8.29594	21.7819	3.05462e-06	2.38587e-05
hsa-miR-455-3p	-1.30494	9.49134	22.3601	2.26017e-06	9.4406e-05	0.404737	-1.3394	8.73581	-3.99123	0.000144294	0.686927	0.0013591	0.395186	-1.51616	177.426	0.285272	-5.31478	1.06788e-07	4.06811e-06	0.349616		hsa-miR-455-3p	-2.9777	8.69649	113.545	1.63904e-26	1.28794e-24	0.126948	-3.45273	7.42075	-10.4971	3.54e-18	30.8235	1.35e-16	0.0913324	-3.61414	164.5	0.273802	-13.1998	8.79114e-40	9.38255e-38	0.0816649		hsa-miR-455-3p	-1.88972	8.34896	57.3535	3.64111e-14	9.01314e-13
hsa-miR-542-5p	-1.69974	4.50362	19.2589	1.14139e-05	0.00030588	0.307841	-2.8883	2.89005	-4.52132	2.09151e-05	2.49966	0.000259041	0.135063	-1.96758	3.58795	0.420521	-4.67891	2.88399e-06	5.70073e-05	0.255681		hsa-miR-542-5p	-4.46653	3.71626	94.1647	2.90328e-22	1.44487e-20	0.0452316	-3.59436	1.88993	-12.1058	4.84e-22	39.5988	3.38e-20	0.0827925	-5.28207	3.37727	0.561465	-9.40766	5.07302e-21	9.76348e-20	0.0257003		hsa-miR-542-5p	-2.88359	3.4834	29.5902	5.33748e-08	5.68743e-07
hsa-miR-126-5p	-1.25995	8.18321	17.8601	2.37752e-05	0.000553389	0.417558	-1.45352	7.1824	-3.76223	0.000318493	-0.000461866	0.00268728	0.36513	-1.42758	65.0604	0.305395	-4.67454	2.94607e-06	5.70073e-05	0.371754		hsa-miR-126-5p	-1.84621	7.72052	38.1355	6.59977e-10	6.44016e-09	0.278122	-2.26518	6.6982	-6.67817	1.07e-09	11.6157	9.65e-09	0.208023	-2.30117	66.6768	0.293659	-7.8362	4.64403e-15	5.50716e-14	0.202899		hsa-miR-126-5p	-0.77849	7.31715	9.43342	0.00213067	0.00874553
hsa-miR-193b-3p	-1.17593	7.42854	17.6349	2.67636e-05	0.000612388	0.442597	-1.93686	6.58174	-4.31196	4.55536e-05	1.81317	0.000525619	0.261185	-1.40652	41.2313	0.293337	-4.79489	1.6276e-06	3.82965e-05	0.37722		hsa-miR-193b-3p	-2.17518	6.79429	41.4611	1.2024e-10	1.37037e-09	0.221414	-3.18821	5.57185	-9.32104	1.49e-15	24.8756	3.55e-14	0.109712	-2.77636	41.821	0.357669	-7.76236	8.3363e-15	9.68992e-14	0.14596		hsa-miR-193b-3p	-1.24224	6.54034	18.2062	1.98236e-05	0.000130722
hsa-miR-99a-3p	-1.08152	6.07898	17.5412	2.81154e-05	0.000632597	0.47253	-4.20434	5.13038	-6.92218	9.79773e-10	11.9914	6.01224e-08	0.0542458	-1.38575	14.0962	0.265024	-5.22879	1.70622e-07	5.68739e-06	0.382689		hsa-miR-99a-3p	-3.25583	5.11437	117.466	2.26957e-27	1.88248e-25	0.104688	-3.85191	3.71477	-12.7264	1.87e-23	42.802	2.02e-21	0.0692564	-3.96706	12.1979	0.29007	-13.6762	1.40853e-42	2.36231e-40	0.0639434		hsa-miR-99a-3p	-2.33759	5.08703	64.9102	7.83896e-16	2.80286e-14
hsa-miR-199a-5p	-1.09329	14.6741	17.3368	3.13068e-05	0.000681681	0.468692	-1.28763	14.053	-4.55127	1.8682e-05	2.41731	0.000235707	0.409622	-1.2277	6452.73	0.262816	-4.67131	2.99288e-06	5.70073e-05	0.426999		hsa-miR-199a-5p	-3.69411	13.672	119.841	6.85297e-28	6.82099e-26	0.0772613	-4.99894	11.6877	-13.6081	6.16e-23	41.7418	6.09e-21	0.0312729	-4.23248	4915.59	0.333841	-12.6781	7.81735e-37	5.39857e-35	0.0531983		hsa-miR-199a-5p	-2.81808	13.476	88.1684	6.01113e-21	4.83596e-19
hsa-miR-424-5p	-1.59863	9.89831	16.1912	5.72592e-05	0.00104459	0.330191	-2.40908	8.24723	-5.31077	9.47906e-07	5.43078	1.99949e-05	0.188276	-1.64029	208.546	0.398995	-4.11106	3.93852e-05	0.000431619	0.320792		hsa-miR-424-5p	-4.59582	9.00547	146.162	1.19628e-33	4.4651e-31	0.0413543	-5.37663	6.27952	-15.5734	7.5e-29	55.0875	4.45e-26	0.0240698	-4.9061	171.055	0.378451	-12.9636	1.9668e-38	1.6493e-36	0.0333516		hsa-miR-424-5p	-3.27497	8.47896	74.2829	6.76886e-18	3.02531e-16
hsa-miR-196b-5p	-1.18521	11.257	15.6602	7.58015e-05	0.00132899	0.439762	-1.76493	10.5827	-5.00512	3.22779e-06	4.21455	5.73358e-05	0.294242	-1.38093	632.97	0.318454	-4.33636	1.44862e-05	0.000189983	0.383972		hsa-miR-196b-5p	-4.5867	10.1975	214.635	1.33855e-48	1.99846e-45	0.0416165	-5.59637	7.90067	-19.0619	7.28e-37	73.2574	8.64e-34	0.0206692	-5.12762	486.222	0.316934	-16.1788	7.11653e-59	4.1774e-56	0.0286045		hsa-miR-196b-5p	-3.66422	9.96337	134.411	4.44298e-31	1.78719e-28
hsa-miR-132-3p	-1.05402	7.88413	15.5809	7.9047e-05	0.00135129	0.481623	-1.41629	7.1368	-3.71251	0.00037684	-0.155174	0.00306467	0.374676	-1.15635	55.9828	0.284371	-4.06634	4.77571e-05	0.00049863	0.448646		hsa-miR-132-3p	-2.2626	7.18677	69.7177	6.84308e-17	1.54799e-15	0.208397	-2.78777	6.20642	-9.43343	7e-16	25.6121	1.77e-14	0.14481	-2.84513	50.3081	0.254025	-11.2002	4.0673e-29	1.98959e-27	0.139165		hsa-miR-132-3p	-1.46507	6.97061	37.2345	1.04743e-09	1.4655e-08
hsa-miR-196b-3p	-1.17003	5.00536	15.136	0.000100039	0.00160777	0.444412	-3.33785	3.87725	-6.52653	5.57185e-09	10.3296	2.42645e-07	0.0989023	-1.46525	6.04747	0.309395	-4.73586	2.18125e-06	4.71622e-05	0.362172		hsa-miR-196b-3p	-4.79271	3.9873	160.093	1.0795e-36	5.37229e-34	0.0360786	-4.12345	2.21336	-14.2585	7.02e-27	50.5683	1.66e-24	0.0573745	-5.71232	4.99789	0.443632	-12.8763	6.12229e-38	4.49223e-36	0.0190731		hsa-miR-196b-3p	-3.70334	3.95197	89.3205	3.35769e-21	3.0014e-19
hsa-let-7i-3p	-1.19239	6.46546	14.2551	0.000159627	0.00222367	0.437578	-2.8073	5.20014	-3.63482	0.00048883	-0.443032	0.003895	0.142862	-1.46953	17.9808	0.329023	-4.46635	7.95665e-06	0.000129904	0.3611		hsa-let-7i-3p	-3.0202	5.57603	94.909	1.99341e-22	1.02626e-20	0.123262	-3.78635	4.12275	-11.8278	2.1e-21	38.154	1.31e-19	0.0724763	-3.54173	16.0807	0.335608	-10.5532	4.91002e-26	1.44109e-24	0.0858682		hsa-let-7i-3p	-1.98529	5.4292	37.1546	1.09126e-09	1.51366e-08
hsa-miR-4286	-1.31808	4.15091	14.1982	0.000164525	0.00226641	0.401067	-2.28308	3.12658	-3.51059	0.000735866	-0.823025	0.00545834	0.205458	-1.59099	3.52754	0.373	-4.26538	1.99559e-05	0.000249449	0.331944		hsa-miR-4286	-3.02173	3.50426	54.8899	1.27476e-13	1.96207e-12	0.123131	-2.64378	2.22174	-8.19306	4.73e-13	19.2095	7.38e-12	0.160008	-3.73645	3.29783	0.457008	-8.17591	2.9365e-16	4.05583e-15	0.0750266		hsa-miR-4286	-1.80468	3.39998	23.1928	1.46545e-06	1.21542e-05
hsa-miR-199b-3p	-1.08263	13.7803	13.814	0.000201825	0.0026718	0.472167	-1.26319	12.9794	-3.75715	0.000324033	-0.237297	0.00270027	0.416621	-1.24181	3666.06	0.309673	-4.01007	6.06996e-05	0.000592192	0.422841		hsa-miR-199b-3p	-3.64578	12.8196	100.223	1.3619e-23	7.82047e-22	0.0798935	-4.85552	10.6666	-12.6247	4.32e-21	37.5332	2.44e-19	0.0345416	-4.17666	2842.4	0.377293	-11.0701	1.75217e-28	7.09326e-27	0.0552967		hsa-miR-199b-3p	-2.75007	12.6167	73.7985	8.65138e-18	3.76218e-16
hsa-miR-299-5p	-1.32639	4.76694	13.6549	0.000219664	0.00279761	0.398766	-3.11404	3.36388	-6.21976	2.10422e-08	9.06116	7.89081e-07	0.1155	-1.54289	4.77198	0.38622	-3.99486	6.47339e-05	0.000623941	0.343197		hsa-miR-299-5p	-3.48453	3.94941	88.0133	6.50166e-21	2.61933e-19	0.089341	-3.24436	2.40287	-11.7194	3.72e-21	37.5899	2.2e-19	0.105524	-4.23528	4.22501	0.427621	-9.90426	3.98905e-23	9.96413e-22	0.0530952		hsa-miR-299-5p	-2.39928	3.81481	36.8315	1.2879e-09	1.77114e-08
hsa-miR-143-3p	-1.10465	15.6906	13.5218	0.000235804	0.00297509	0.465016	-1.16284	14.8646	-3.87165	0.000218917	0.0476561	0.00189447	0.446632	-1.2923	13359.1	0.308879	-4.18385	2.86617e-05	0.000332309	0.408299		hsa-miR-143-3p	-3.62326	14.7006	144.389	2.92118e-33	7.26887e-31	0.0811503	-4.29982	12.9795	-12.5499	5.48e-21	37.2668	2.95e-19	0.0507719	-4.0636	10191	0.30718	-13.2287	5.98783e-40	7.02971e-38	0.0598044		hsa-miR-143-3p	-2.72569	14.5221	91.252	1.26489e-21	1.27201e-19
hsa-miR-199a-3p	-1.0712	14.7836	13.1336	0.000290054	0.00348387	0.475923	-1.26283	14.0896	-3.46684	0.000848127	-1.18902	0.00609027	0.416725	-1.22853	7361.79	0.314098	-3.9113	9.18003e-05	0.000844141	0.426752		hsa-miR-199a-3p	-3.64795	13.8181	99.2757	2.19683e-23	1.21477e-21	0.0797735	-4.88788	11.6436	-12.4534	1.14e-20	36.5672	5.62e-19	0.0337756	-4.17864	5679.7	0.379849	-11.0008	3.78808e-28	1.38975e-26	0.0552211		hsa-miR-199a-3p	-2.76372	13.6254	72.939	1.33721e-17	5.66201e-16
hsa-miR-497-5p	-1.23362	9.29692	11.6722	0.000634422	0.00679738	0.425249	-1.96865	7.93487	-4.45311	2.70102e-05	2.27366	0.00032557	0.255491	-1.28234	132.661	0.356707	-3.59493	0.000324482	0.00231773	0.411129		hsa-miR-497-5p	-3.79227	8.32575	120.751	4.33278e-28	4.6206e-26	0.0721792	-4.60529	6.21955	-12.6791	1.65e-22	40.7017	1.31e-20	0.0410838	-4.22648	102.542	0.32272	-13.0965	3.44987e-39	3.37512e-37	0.0534197		hsa-miR-497-5p	-2.84032	8.06862	69.4271	7.92904e-17	3.18946e-15
hsa-miR-23b-3p	-1.04588	13.7705	11.5127	0.000691241	0.00717828	0.484351	-1.34274	12.9341	-3.81223	0.000268562	-0.0616019	0.00230929	0.394272	-1.23443	3592.92	0.321688	-3.83737	0.00012436	0.00106976	0.425009		hsa-miR-23b-3p	-2.69371	12.9291	127.15	1.72214e-29	2.33741e-27	0.154565	-2.9516	11.9801	-12.2943	1.8e-22	40.5443	1.33e-20	0.129265	-3.3116	3109.98	0.235983	-14.0332	9.75898e-45	2.29141e-42	0.100718		hsa-miR-23b-3p	-1.91592	12.7653	59.6286	1.14559e-14	3.0721e-13
hsa-miR-130a-3p	-1.07941	8.08378	11.357	0.000751648	0.00762613	0.473224	-1.72082	6.92538	-3.94099	0.000172069	0.571881	0.00156954	0.303376	-1.30754	59.6289	0.326053	-4.01021	6.06656e-05	0.000592192	0.404009		hsa-miR-130a-3p	-1.41587	7.66994	25.731	3.92468e-07	2.70025e-06	0.374785	-1.89878	6.88322	-6.34357	4.96e-09	10.1129	3.97e-08	0.26817	-2.00893	64.5319	0.260683	-7.70644	1.29377e-14	1.47465e-13	0.248457		hsa-miR-130a-3p	-0.567814	7.46723	4.53318	0.0332438	0.0838389
Subcet 3d
hsa-miR-136-5p	-2.46837	5.7587	42.4277	7.33429e-11	3.30043e-08	0.180695	-2.99007	3.84024	-3.8919	0.000204104	0.378773	0.00181276	0.125863	-2.5988	10.7132	0.408326	-6.36452	1.95902e-10	2.05172e-08	0.165076		hsa-miR-136-5p	-1.81933	5.75513	19.4406	1.03775e-05	5.59339e-05	0.283352	-2.05845	4.08426	-5.40949	4.11e-07	5.87329	2.51e-06	0.240074	-2.21656	14.6181	0.441243	-5.02345	5.07516e-07	2.67185e-06	0.215154		hsa-miR-136-5p	0.514837	4.94616	2.1858	0.139288	0.24824
hsa-miR-495-3p	-1.90355	7.55562	40.7647	1.71704e-10	4.636e-08	0.267285	-5.13333	6.33555	-7.85007	1.54227e-11	15.9781	2.57787e-09	0.0284914	-2.0452	43.8736	0.321703	-6.35742	2.05172e-10	2.05172e-08	0.242289		hsa-miR-495-3p	-2.32043	7.16208	80.1592	3.45426e-19	1.01122e-17	0.200208	-2.95083	6.19178	-9.84386	7.92e-17	27.7597	2.35e-15	0.129334	-2.86041	50.7939	0.256983	-11.1307	8.8912e-29	3.72795e-27	0.137699		hsa-miR-495-3p	-0.669562	6.465	6.2929	0.0121223	0.037654
hsa-miR-451a	-2.67206	12.7934	30.3726	3.56523e-08	3.33404e-06	0.156902	-2.89041	9.9787	-5.23189	1.3044e-06	5.08573	2.58961e-05	0.134865	-2.50938	1737.66	0.49094	-5.11137	3.1983e-07	9.13801e-06	0.175631		hsa-miR-451a	-2.84987	12.4438	37.8693	7.56466e-10	7.15795e-09	0.138708	-3.14996	9.78034	-4.86654	5.48e-06	3.24804	2.87e-05	0.11266	-3.44988	1965.16	0.478707	-7.20666	5.73402e-13	5.65693e-12	0.0915131		hsa-miR-451a	-0.649227	11.2464	2.55949	0.109634	0.204879
hsa-miR-337-3p	-1.64345	6.12238	29.2555	6.3436e-08	5.35241e-06	0.320091	-4.40469	4.77928	-7.7154	2.8305e-11	15.3822	3.02471e-09	0.0472125	-1.83029	14.1017	0.320195	-5.71618	1.08946e-08	7.92332e-07	0.281208		hsa-miR-337-3p	-2.26081	5.63104	57.6858	3.0751e-14	5.10124e-13	0.208655	-2.92698	4.45397	-9.11946	3.69e-15	23.9896	8.26e-14	0.13149	-2.84065	15.6465	0.309084	-9.19055	3.90843e-20	7.28332e-19	0.139598		hsa-miR-337-3p	-0.884433	5.14927	9.08453	0.0025778	0.0103952
hsa-miR-376c-3p	-1.94369	3.65654	27.1241	1.90804e-07	1.28793e-05	0.259951	-2.22009	2.0845	-9.27928	2.371e-14	22.2804	5.33474e-12	0.214628	-2.26031	1.35398	0.419732	-5.38512	7.23972e-08	2.91342e-06	0.208728		hsa-miR-376c-3p	-2.28398	3.33028	30.7219	2.97778e-08	2.29166e-07	0.20533	-2.28049	1.95677	-8.50592	9.28e-14	20.8059	1.67e-12	0.205827	-2.95991	1.61812	0.460088	-6.43334	1.24827e-10	9.57826e-10	0.128523		hsa-miR-376c-3p	-0.488268	3.0647	1.06165	0.302838	0.453271
hsa-miR-127-5p	-1.67562	7.12113	26.9971	2.0376e-07	1.30989e-05	0.313033	-4.64645	5.68725	-7.39795	1.17803e-10	14.0195	8.20083e-09	0.0399282	-1.85749	29.4261	0.339239	-5.47545	4.36395e-08	2.05362e-06	0.275956		hsa-miR-127-5p	-1.95164	6.72809	43.5237	4.18852e-11	4.96307e-10	0.258521	-2.63131	5.67563	-8.25528	3.42e-13	19.5237	5.56e-12	0.161397	-2.4481	34.0781	0.301652	-8.11563	4.83256e-16	6.52117e-15	0.183252		hsa-miR-127-5p	-0.527017	6.2234	3.31391	0.0686957	0.144016
hsa-miR-98-3p	-1.555	5.20581	22.0252	2.69097e-06	0.000103509	0.340328	-3.43917	3.75273	-6.34207	1.24156e-08	9.56502	5.0791e-07	0.092195	-1.80017	6.85011	0.353726	-5.08917	3.59627e-07	9.86569e-06	0.28714		hsa-miR-98-3p	-1.80113	4.91657	38.5817	5.25095e-10	5.26152e-09	0.286951	-1.92607	3.85272	-6.13315	1.34e-08	9.18553	1.01e-07	0.263146	-2.42459	7.61249	0.269496	-8.99673	2.32538e-19	3.95651e-18	0.186263		hsa-miR-98-3p	-0.421564	4.43912	2.33152	0.126778	0.231014
hsa-miR-136-3p	-1.75299	7.5726	20.3574	6.42451e-06	0.000197116	0.296687	-4.72015	5.69266	-7.02399	6.24097e-10	12.4251	4.01205e-08	0.0379396	-1.89461	38.8113	0.399854	-4.73824	2.1558e-06	4.71622e-05	0.268947		hsa-miR-136-3p	-1.14509	7.52575	10.9326	0.000944858	0.00343229	0.452162	-1.93584	6.38225	-5.37104	4.85e-07	5.67928	2.93e-06	0.261369	-1.64832	54.9197	0.350712	-4.69992	2.60263e-06	1.23205e-05	0.319012		hsa-miR-136-3p	0.288935	7.06147	0.736026	0.390937	0.550804
hsa-miR-152-3p	-1.1877	10.2965	20.0205	7.66178e-06	0.000229853	0.439001	-1.43054	9.66722	-4.97236	3.67377e-06	4.12035	6.44103e-05	0.370992	-1.35409	296.024	0.261045	-5.18718	2.13498e-07	6.39922e-06	0.391182		hsa-miR-152-3p	-0.757097	10.3167	8.88041	0.00288247	0.00894706	0.541686	-1.14472	9.85761	-4.41172	2.38e-05	1.81308	0.000113745	0.452278	-1.27024	401.672	0.21612	-5.87751	4.16493e-09	2.81013e-08	0.414589		hsa-miR-152-3p	0.173457	9.96992	0.61748	0.431985	0.587047
hsa-miR-655-3p	-1.51626	5.97581	19.2353	1.15555e-05	0.00030588	0.349592	-4.29141	4.37632	-7.71048	2.89397e-11	15.3608	3.02471e-09	0.0510689	-1.65843	11.894	0.372565	-4.45139	8.53172e-06	0.000131257	0.316783		hsa-miR-655-3p	-1.49991	5.74574	15.1704	9.82333e-05	0.000436495	0.353575	-2.69373	4.32984	-7.16041	1.22e-10	13.7903	1.23e-09	0.154563	-2.142	13.8408	0.380627	-5.62757	1.82769e-08	1.1353e-07	0.226565		hsa-miR-655-3p	-0.237025	5.32807	0.413564	0.520166	0.66689
hsa-miR-660-5p	-1.43939	6.69236	15.485	8.3162e-05	0.00138603	0.368723	-4.67721	5.02247	-7.69439	3.11148e-11	15.2949	3.02471e-09	0.0390859	-1.67334	19.2327	0.369866	-4.52418	6.06296e-06	0.000103199	0.313526		hsa-miR-660-5p	-1.24572	6.50386	10.6305	0.00111238	0.00388034	0.421696	-2.50121	5.07258	-7.48695	1.77e-11	15.6582	2.1e-10	0.176628	-2.79621	20.3613	0.255139	-10.9596	5.97865e-28	2.12695e-26	0.143965		hsa-miR-660-5p	-0.024934	6.17751	0.00499015	0.943683	0.964353
hsa-miR-548o-3p	-1.31571	5.182	14.9569	0.000109993	0.0016499	0.401727	-3.04547	3.67584	-5.76885	1.42981e-07	7.23562	4.28943e-06	0.121121	-1.55329	5.85139	0.35169	-4.41666	1.00238e-05	0.000147951	0.340731		hsa-miR-548o-3p	-1.29126	4.9053	20.9704	4.66436e-06	2.68876e-05	0.408593	-1.34556	3.99188	-4.38363	2.66e-05	1.85501	0.000124977	0.393501	-1.8678	7.2688	0.264003	-7.07493	1.49526e-12	1.42718e-11	0.27399		hsa-miR-548o-3p	-0.160103	4.6073	0.372357	0.541722	0.685196
hsa-miR-411-5p	-1.46169	8.55152	14.6928	0.000126529	0.00185667	0.363068	-2.79909	6.86454	-5.16195	1.72824e-06	4.87921	3.29227e-05	0.143678	-1.5613	82.1986	0.393179	-3.97098	7.15786e-05	0.000678239	0.338845		hsa-miR-411-5p	-1.28041	8.34129	14.3427	0.00015237	0.000653703	0.411679	-2.19124	7.2525	-6.82562	4.8e-10	12.3842	4.56e-09	0.218963	-1.72824	104.334	0.350161	-4.93555	7.9924e-07	4.0796e-06	0.30182		hsa-miR-411-5p	-0.109634	7.97164	0.10936	0.740874	0.834196
hsa-miR-130b-3p	-1.16815	5.32952	13.107	0.000294193	0.00348387	0.444991	-3.44876	4.0096	-6.13557	3.0201e-08	8.71756	1.04542e-06	0.0915838	-1.50543	7.0294	0.32511	-4.63051	3.64761e-06	6.63201e-05	0.352226		hsa-miR-130b-3p	-1.53647	4.85027	35.0085	3.28262e-09	2.97027e-08	0.344727	-1.7388	4.07562	-6.34835	4.85e-09	10.1797	3.91e-08	0.29962	-2.16187	8.14181	0.259152	-8.34209	7.29866e-17	1.07108e-15	0.223466		hsa-miR-130b-3p	-0.594065	4.72294	5.04135	0.0247492	0.0674941
hsa-miR-299-3p	-1.66907	4.91898	18.6738	1.551e-05	0.000387751	0.314457	-1.35584	3.0574	-2.77291	0.000176356	-2.86172	0.00242089	0.390706	-1.7244	3.87551	0.393793	-4.37896	1.19247e-05	0.000168554	0.30253		hsa-miR-299-3p	-2.29628	4.45475	39.1183	3.9889e-10	4.10719e-09	0.203588	-2.21253	2.86234	-6.88755	3.54e-10	12.7255	3.39e-09	0.215755	-2.70189	4.09882	0.386875	-6.98388	2.8714e-12	2.55381e-11	0.153692		hsa-miR-299-3p	-0.887166	3.92767	6.59905	0.0102033	0.0328688
hsa-miR-487a-3p	-1.53528	3.80207	15.046	0.000104923	0.00162811	0.345011	-1.37034	2.18343	-1.93724	1.98e-05	-4.98915	0.000531207	0.3868	-1.86462	1.45351	0.431037	-4.3259	1.51911e-05	0.000197311	0.274501		hsa-miR-487a-3p	-1.83745	3.36194	16.7511	4.26171e-05	0.000207255	0.279815	-2.07099	2.02569	-6.44385	3.07e-09	10.5984	2.64e-08	0.237997	-2.37015	1.94336	0.515482	-4.59794	4.26699e-06	1.91933e-05	0.193425		hsa-miR-487a-3p	-0.382911	3.2624	0.60195	0.437835	0.437835
hsa-miR-130a-5p	-1.7803	4.42006	25.2478	5.04173e-07	2.72253e-05	0.291123	-1.66103	3.19074	-2.12908	6.71e-06	-4.29671	0.000238373	0.316214	-2.11344	4.10226	0.380633	-5.55244	2.81703e-08	1.58641e-06	0.231016		hsa-miR-130a-5p	-3.28601	3.84248	66.6314	3.27334e-16	6.60419e-15	0.102521	-3.07698	2.37429	-8.94408	9.7e-15	23.0356	1.97e-13	0.118505	-3.85838	4.26467	0.460146	-8.38512	5.06722e-17	7.53027e-16	0.0689464		hsa-miR-130a-5p	-1.6146	3.45029	15.3612	8.8794e-05	0.000517644
e (no changes)
hsa-miR-375-3p	2.43833	11.4689	41.7102	1.05854e-10	3.57256e-08	5.42013	1.64893	10.3874	4.24165	5.88996e-05	1.51167	0.000638775	3.13602	1.92525	576.275	0.293029	6.57019	5.02526e-11	6.70035e-09	3.79803		hsa-miR-375-3p	-0.316218	9.05366	0.580855	0.445977	0.548694	0.803173	-2.27995	7.72045	-4.93248	4.1e-06	3.60677	2.21e-05	0.205905	-1.13705	162.619	0.405311	-2.80537	0.00502592	0.0129395	0.45469		hsa-miR-375-3p	-2.71841	10.9661	58.221	2.34262e-14	5.98298e-13
hsa-miR-200c-3p	1.82298	12.8232	39.722	2.92808e-10	6.58817e-08	3.53812	1.46103	12.2557	5.72868	1.69183e-07	7.02605	4.96514e-06	2.75304	1.45693	1514.81	0.206369	7.05985	1.66687e-12	6.66749e-10	2.74524		hsa-miR-200c-3p	1.59089	12.4416	16.9826	3.77233e-05	0.000184659	3.01234	0.196889	11.3909	0.442536	0.659261	-7.12337	0.831872	1.14622	1.27501	1860.6	0.3697	3.44876	0.000563162	0.00181635	2.42		hsa-miR-200c-3p	-0.286093	12.9605	1.12251	0.289379	0.439244
hsa-miR-381-3p	-1.82408	6.17729	37.3239	1.00053e-09	1.88436e-07	0.282422	-4.3107	4.73171	-7.77004	2.21272e-11	15.6154	2.98717e-09	0.0503905	-2.0421	13.1795	0.300179	-6.80297	1.02487e-11	2.04975e-09	0.242809		hsa-miR-381-3p	0.662908	7.31818	2.04798	0.152408	0.23338	1.58327	-1.09268	5.61224	-3.04279	0.00294168	-2.58061	0.0090619	0.468891	-1.20433	22.7259	0.290974	-4.13896	3.48876e-05	0.000140267	0.43397		hsa-miR-381-3p	2.29456	6.93288	38.0202	7.00169e-10	1.01493e-08
hsa-miR-205-5p	3.35849	10.0348	35.7242	2.27321e-09	3.40982e-07	10.2567	2.3926	7.66583	4.114	9.3353e-05	1.16198	0.000928664	5.25102	2.5433	194.633	0.430956	5.90152	3.60157e-09	2.88126e-07	5.8292		hsa-miR-205-5p	1.03753	7.76809	3.22163	0.0726714	0.13428	2.0527	-0.881504	5.52114	-1.21594	0.227523	-6.28731	0.395904	0.542801	0.0637035	57.5206	0.541831	0.117571	0.906408	0.940869	1.04515		hsa-miR-205-5p	-2.37779	9.71084	27.5641	1.51975e-07	1.48199e-06
hsa-miR-369-3p	-2.1022	6.56094	31.7107	1.78933e-08	2.19599e-06	0.232902	-4.81382	4.77567	-8.36218	1.51974e-12	18.1875	2.93093e-10	0.0355546	-2.11889	20.1133	0.407812	-5.19576	2.03882e-07	6.39922e-06	0.230223		hsa-miR-369-3p	-0.30469	7.11483	0.840378	0.359289	0.466045	0.809616	-0.829153	6.23678	-2.21902	0.0286854	-4.63146	0.0705828	0.56286	-0.850211	39.8735	0.321065	-2.6481	0.00809463	0.0196345	0.554704		hsa-miR-369-3p	1.49221	6.55342	21.6315	3.30388e-06	2.55574e-05
hsa-miR-4521	-1.67178	4.42391	22.5489	2.0486e-06	8.92134e-05	0.313867	-3.0394	3.28438	-4.93977	4.17666e-06	4.02887	7.13732e-05	0.121633	-1.97096	4.0652	0.35703	-5.52044	3.38158e-08	1.69079e-06	0.255082		hsa-miR-4521	0.128074	5.39668	0.0513904	0.820661	0.864677	1.09283	-2.15643	3.20773	-6.29175	6.35e-09	9.911	5.05e-08	0.224311	-2.66649	4.917	0.33052	-8.06755	7.17224e-16	9.4609e-15	0.157509		hsa-miR-4521	1.67224	5.11541	12.325	0.000446942	0.00220592
hsa-miR-539-3p	-2.13493	5.59791	20.6072	5.63831e-06	0.000177017	0.227678	-3.30515	3.27336	-6.25362	1.81881e-08	9.20002	7.22173e-07	0.10117	-2.15322	7.69327	0.49484	-4.35134	1.35306e-05	0.000183466	0.22481		hsa-miR-539-3p	-0.805739	5.73097	4.78351	0.0287335	0.0648023	0.572069	-0.782896	4.52801	-1.83458	0.0697744	-5.35235	0.150186	0.581199	-1.21287	13.6335	0.377659	-3.21155	0.00132023	0.00394388	0.431409		hsa-miR-539-3p	1.06185	5.19091	8.9689	0.00274615	0.010937
hsa-miR-200a-5p	1.37345	8.25929	19.3619	1.08144e-05	0.000297947	2.5909	1.27172	7.60224	3.95576	0.000163413	0.635589	0.00151072	2.41449	1.08129	69.1143	0.257105	4.20563	2.60361e-05	0.000310879	2.11593		hsa-miR-200a-5p	0.104539	7.19802	0.104282	0.74675	0.805562	1.07515	-0.694327	6.44883	-1.96265	0.0522527	-5.14942	0.116218	0.617998	-0.360323	42.6526	0.304935	-1.18164	0.23735	0.361881	0.77899		hsa-miR-200a-5p	-1.35266	7.94557	28.4539	9.59566e-08	9.64964e-07
hsa-miR-184	2.11616	5.82516	17.2226	3.32461e-05	0.000712417	4.3354	4.28735	4.29082	7.67727	3.36079e-11	15.2108	3.02471e-09	19.5264	1.46952	10.9968	0.436137	3.3694	0.000753318	0.00467174	2.7693		hsa-miR-184	1.5839	4.8722	5.63467	0.0176086	0.0435981	2.9978	-0.417193	2.97876	-0.902065	0.369562	-6.62851	0.56482	0.74888	0.101194	3.6965	0.487897	0.207409	0.83569	0.896121	1.07266		hsa-miR-184	-0.60894	5.81309	1.81167	0.178308	0.301681
hsa-miR-24-3p	2.06711	3.27134	14.9589	0.000109881	0.0016499	4.19047	1.56351	2.2141	4.6516	1.27625e-05	1.92882	0.00017581	2.95571	1.85243	1.45879	0.53817	3.44208	0.000577253	0.00378527	3.61107		hsa-miR-24-3p	1.16133	2.88641	4.29481	0.0382289	0.0809585	2.23663	0.215448	1.5681	0.754981	0.451853	-6.84438	0.656533	1.16106	0.817876	0.741029	0.63689	1.28417	0.199082	0.312463	1.76281		hsa-miR-24-3p	-1.09898	3.28103	8.09145	0.00444745	0.01635
hsa-miR-16-5p	-1.23997	10.7475	14.7421	0.000123263	0.00182863	0.423381	-1.45438	9.89585	-4.67964	1.14648e-05	3.03429	0.000166737	0.364912	-1.42333	385.954	0.311535	-4.56877	4.90597e-06	8.72172e-05	0.37285		hsa-miR-16-5p	-0.789541	10.6992	5.85941	0.015494	0.0394752	0.578528	-1.3976	9.84375	-4.02238	0.0001154	0.319709	0.000463947	0.379561	-1.44222	503.833	0.296766	-4.85979	1.17512e-06	5.7966e-06	0.368		hsa-miR-16-5p	0.132364	10.3443	0.232943	0.62935	0.749722
hsa-miR-889-3p	-1.41332	5.18843	14.3748	0.000149794	0.00215129	0.375447	-3.35192	3.4459	-6.65014	3.24576e-09	10.8461	1.56492e-07	0.0979426	-1.58032	5.32337	0.385942	-4.09472	4.22684e-05	0.000456956	0.334407		hsa-miR-889-3p	-0.176111	5.40371	0.2335	0.62894	0.710294	0.885086	-1.13237	4.29197	-3.32767	0.00118715	-1.72908	0.00403427	0.456165	-1.19927	8.53696	0.281615	-4.25854	2.05771e-05	8.53622e-05	0.435497		hsa-miR-889-3p	0.984783	5.13484	7.6648	0.00563085	0.0200351
hsa-miR-656-3p	-1.60203	4.04105	14.2534	0.000159775	0.00222367	0.329413	-2.27025	2.31097	-6.69405	2.67734e-09	11.0237	1.39016e-07	0.207294	-1.75672	1.75854	0.442569	-3.96937	7.20629e-05	0.000678239	0.29592		hsa-miR-656-3p	0.115087	4.40723	0.0916447	0.762097	0.81798	1.08304	-0.602947	3.29309	-1.78558	0.0768874	-5.44936	0.161969	0.658408	-0.342417	4.28066	0.381801	-0.896846	0.369801	0.512569	0.788719		hsa-miR-656-3p	1.42682	4.14551	13.6936	0.000215184	0.0011541
hsa-miR-138-5p	2.33272	3.27114	14.0545	0.000177587	0.00239743	5.03754	1.53559	2.2195	3.79844	0.000281534	-1.04535	0.00240551	2.89908	1.89088	1.64568	0.573935	3.29459	0.000985654	0.00572274	3.70862		hsa-miR-138-5p	0.684569	2.60735	2.07493	0.149737	0.230948	1.60722	-0.0127006	1.36455	-0.0473516	0.962318	-7.13606	0.98304	0.991235	0.187187	0.523539	0.607826	0.307961	0.758112	0.845222	1.13854		hsa-miR-138-5p	-1.7904	3.14985	18.8165	1.43916e-05	9.7705e-05
hsa-miR-432-5p	-1.01761	5.83513	12.8486	0.000337739	0.00394018	0.493934	-3.90907	4.88651	-6.46239	7.36704e-09	10.0632	3.10797e-07	0.0665658	-1.25763	12.6634	0.304881	-4.12499	3.70747e-05	0.000411941	0.41823		hsa-miR-432-5p	1.18948	7.06487	17.3338	3.13567e-05	0.000155534	2.28071	0.667141	6.54621	2.28339	0.0243035	-4.48296	0.0609387	1.58792	0.671669	41.0624	0.266543	2.51992	0.011738	0.0271269	1.59291		hsa-miR-432-5p	1.98377	6.74248	62.5521	2.59487e-15	8.02912e-14
hsa-miR-10401-3p	2.51508	3.3108	12.7211	0.000361559	0.00417183	5.71629	1.8597	2.39389	3.54714	0.000653019	-1.7098	0.00495267	3.62931	2.04542	3.68107	0.61698	3.31521	0.000915729	0.00542654	4.12793		hsa-miR-10401-3p	2.86196	3.42041	14.06	0.000177073	0.000747988	7.27001	0.756129	1.96552	1.95289	0.0538812	-5.24158	0.119	1.68895	1.29957	1.65468	0.58703	2.21381	0.0268416	0.0553813	2.46156		hsa-miR-10401-3p	0.177547	3.69048	0.138039	0.710239	0.813942
hsa-miR-6724-5p	2.33093	3.0616	12.025	0.000524929	0.00576749	5.03129	1.80497	2.05523	4.77026	8.08923e-06	2.29528	0.000126982	3.49421	2.09955	1.24593	0.637748	3.29213	0.000994325	0.00572274	4.28575		hsa-miR-6724-5p	1.80479	2.79932	15.4658	8.40133e-05	0.000381252	3.49377	0.647023	1.67679	2.3494	0.020565	-4.43272	0.0525387	1.56593	1.55038	0.807333	0.581942	2.66414	0.00771853	0.0189054	2.92893		hsa-miR-6724-5p	-0.712797	3.14867	3.37089	0.0663581	0.141194
hsa-miR-135b-5p	1.65584	9.21828	16.3454	5.27828e-05	0.00101661	3.15106	1.0105	7.89977	2.73913	0.000654741	-2.8694	0.00941168	2.01461	1.06633	95.8375	0.311145	2.9505	0.000874471	0.00910405	2.0941		hsa-miR-135b-5p	0.776526	8.27811	6.08018	0.0136707	0.0352509	1.713	0.344858	7.62369	1.10084	0.273337	-6.46705	0.455305	1.27003	0.357071	93.2819	0.290192	1.23046	0.218523	0.336675	1.28082		hsa-miR-135b-5p	-0.97067	9.08046	11.6629	0.000637587	0.00305321
hsa-miR-222-5p	2.30941	2.91842	13.8085	0.000202419	0.0026718	4.95682	1.21996	1.71495	3.1504	0.000345584	-3.1501	0.00403461	2.3294	2.20764	0.935976	0.663339	3.32807	0.000874489	0.00524872	4.62635		hsa-miR-222-5p	2.04878	2.69264	10.8887	0.000967543	0.00349763	4.13755	0.487885	1.36069	1.6644	0.0988428	-5.77461	0.201769	1.40239	2.05742	0.682792	0.790921	2.6013	0.00928721	0.0219822	4.16241		hsa-miR-222-5p	-0.402086	3.01853	0.817988	0.365769	0.525466
[truncated: 15 more columns]

## Sheet: Asp56_Asc58_N25_FDR0.001F2_Venn
Asp56 vs N25														Asc58 vs Asp56					Asc58-Asp56_current_limma						Asc58 vs N25					Asc58-N25_current_limma
name	edgeR_logFC	edgeR_PValue	edgeR_FDR	Fold	voom_logFC	voom_P.Value	voom_adj.P.Val	Fold	DESeq2_log2FoldChange	DESeq2_pvalue	DESeq2_padj	Fold		name	edgeR_FDR	Fold	voom_adj.P.Val	Fold	name	adj.P.Val	Fold	DESeq2_padj	Fold		name	edgeR_FDR	Fold	voom_adj.P.Val	Fold	name	adj.P.Val	Fold	DESeq2_padj	Fold
hsa-miR-27a-5p*	4.23701	7.0851e-15	9.56489e-12	18.8568	2.92645	1.30387e-06	2.58961e-05	7.60236	3.93028	6.91983e-20	5.53586e-17	15.2452		hsa-miR-27a-5p	1.7991e-10	0.22711	0.0195727	0.462529	hsa-miR-27a-5p	0.0010998	0.422281	2.07141e-14	0.169295		hsa-miR-27a-5p	4.27089e-08	3.92096	2.24508e-07	3.66593	hsa-miR-27a-5p	4.07856e-06	3.03837	3.8934e-07	3.09437
hsa-miR-200b-5p	2.84022	4.65454e-11	3.14181e-08	7.16129	1.98302	1.75255e-05	0.000223202	3.95318	2.30218	5.74071e-12	1.53086e-09	4.93203		hsa-miR-200b-5p	0.0585082	0.622555	0.287089	0.695546	hsa-miR-200b-5p	0.0540443	0.619742	0.0057761	0.5439		hsa-miR-200b-5p	1.1489e-07	4.31365	0.00113056	2.84478	hsa-miR-200b-5p	0.00667595	2.28879	4.31882e-06	3.10861
hsa-miR-136-5p	-2.46837	7.33429e-11	3.30043e-08	0.180695	-2.99007	0.000204104	0.00181276	0.125863	-2.5988	1.95902e-10	2.05172e-08	0.165076		hsa-miR-136-5p	0.24824	1.42883	1.62846e-06	3.97046	hsa-miR-136-5p	0.467394	0.852584	0.447308	0.802943		hsa-miR-136-5p	5.59339e-05	0.283352	0.000251776	0.272369	hsa-miR-136-5p	2.51479e-06	0.240074	2.67185e-06	0.215154
hsa-miR-375-3p	2.43833	1.05854e-10	3.57256e-08	5.42013	1.64893	5.88996e-05	0.000638775	3.13602	1.92525	5.02526e-11	6.70035e-09	3.79803		hsa-miR-375-3p	5.98298e-13	0.151942	2.14333e-15	0.072443	hsa-miR-375-3p	3.23006e-16	0.0645241	1.08833e-15	0.14517		hsa-miR-375-3p	0.548694	0.803173	7.12433e-05	0.233936	hsa-miR-375-3p	2.20907e-05	0.205905	0.0129395	0.45469
hsa-miR-495-3p	-1.90355	1.71704e-10	4.636e-08	0.267285	-5.13333	1.54227e-11	2.57787e-09	0.0284914	-2.0452	2.05172e-10	2.05172e-08	0.242289		hsa-miR-495-3p	0.037654	0.628697	0.964676	0.977685	hsa-miR-495-3p	0.109361	0.707157	0.0187569	0.59444		hsa-miR-495-3p	1.01122e-17	0.200208	5.83186e-12	0.142856	hsa-miR-495-3p	2.34852e-15	0.129334	3.72795e-27	0.137699
hsa-miR-200c-3p	1.82298	2.92808e-10	6.58817e-08	3.53812	1.46103	1.69183e-07	4.96514e-06	2.75304	1.45693	1.66687e-12	6.66749e-10	2.74524		hsa-miR-200c-3p	0.439244	0.82012	0.00180839	0.439836	hsa-miR-200c-3p	0.000199318	0.401336	0.316077	0.788781		hsa-miR-200c-3p	0.000184659	3.01234	0.737202	1.1552	hsa-miR-200c-3p	0.831872	1.14622	0.00181635	2.42
hsa-miR-381-3p	-1.82408	1.00053e-09	1.88436e-07	0.282422	-4.3107	2.21272e-11	2.98717e-09	0.0503905	-2.0421	1.02487e-11	2.04975e-09	0.242809		hsa-miR-381-3p	1.01493e-08	4.90605	1.65667e-14	13.0105	hsa-miR-381-3p	0.0120098	1.71882	0.00707106	1.75088		hsa-miR-381-3p	0.23338	1.58327	0.0880638	0.548104	hsa-miR-381-3p	0.0090619	0.468891	0.000140267	0.43397
hsa-miR-193a-5p	2.71796	1.11666e-09	1.88436e-07	6.5794	2.42244	1.11506e-06	2.31589e-05	5.36077	2.42882	3.01364e-11	4.82182e-09	5.38453		hsa-miR-193a-5p	5.00225e-15	4.79905	3.67714e-13	6.44101	hsa-miR-193a-5p	1.49963e-14	5.60934	2.90521e-14	4.18752		hsa-miR-193a-5p	6.03852e-29	34.5911	3.90398e-23	36.1609	hsa-miR-193a-5p	1.93609e-25	33.1415	1.06201e-47	24.8987
hsa-miR-205-5p	3.35849	2.27321e-09	3.40982e-07	10.2567	2.3926	9.3353e-05	0.000928664	5.25102	2.5433	3.60157e-09	2.88126e-07	5.8292		hsa-miR-205-5p	1.48199e-06	0.192404	5.42009e-06	0.133872	hsa-miR-205-5p	1.50823e-07	0.0994649	6.94226e-06	0.238187		hsa-miR-205-5p	0.13428	2.0527	0.575776	0.690985	hsa-miR-205-5p	0.395904	0.542801	0.940869	1.04515
hsa-miR-320c	2.16441	9.63192e-09	1.30031e-06	4.48283	1.60813	0.00101212	0.00700696	3.04856	1.81866	2.36542e-08	1.5642e-06	3.52752		hsa-miR-320c	1.70009e-10	3.04591	2.3708e-11	5.10196	hsa-miR-320c	1.32139e-11	4.21708	4.44636e-08	2.46869		hsa-miR-320c	7.26887e-31	13.9802	1.16975e-20	15.3989	hsa-miR-320c	4.71318e-24	14.0466	2.07115e-43	9.12369
hsa-miR-369-3p	-2.1022	1.78933e-08	2.19599e-06	0.232902	-4.81382	1.51974e-12	2.93093e-10	0.0355546	-2.11889	2.03882e-07	6.39922e-06	0.230223		hsa-miR-369-3p	2.55574e-05	2.8132	1.64988e-18	22.8163	hsa-miR-369-3p	8.82329e-06	3.14581	0.000236537	2.47921		hsa-miR-369-3p	0.466045	0.809616	0.293525	0.676416	hsa-miR-369-3p	0.0705828	0.56286	0.0196345	0.554704
hsa-miR-320a-3p	2.23178	1.98831e-08	2.23685e-06	4.69713	1.67449	0.000898533	0.00638431	3.19206	1.88517	2.93287e-08	1.5642e-06	3.69396		hsa-miR-320a-3p	2.87698e-08	2.83918	5.19429e-09	4.44013	hsa-miR-320a-3p	6.9533e-10	4.01399	1.09348e-06	2.3741		hsa-miR-320a-3p	1.12679e-27	14.0051	1.76107e-20	14.8137	hsa-miR-320a-3p	2.01685e-21	12.7234	9.35489e-40	9.32417
hsa-miR-451a	-2.67206	3.56523e-08	3.33404e-06	0.156902	-2.89041	1.3044e-06	2.58961e-05	0.134865	-2.50938	3.1983e-07	9.13801e-06	0.175631		hsa-miR-451a	0.204879	0.637622	0.849872	0.883343	hsa-miR-451a	0.513139	0.771272	0.445134	0.763765		hsa-miR-451a	7.15795e-09	0.138708	8.85864e-06	0.114461	hsa-miR-451a	2.87349e-05	0.11266	5.65693e-12	0.0915131
hsa-miR-337-3p	-1.64345	6.3436e-08	5.35241e-06	0.320091	-4.40469	2.8305e-11	3.02471e-09	0.0472125	-1.83029	1.08946e-08	7.92332e-07	0.281208		hsa-miR-337-3p	0.0103952	0.5417	9.92633e-05	3.34345	hsa-miR-337-3p	0.00191309	0.507185	0.008082	0.528386		hsa-miR-337-3p	5.10124e-13	0.208655	5.4436e-11	0.128307	hsa-miR-337-3p	8.25599e-14	0.13149	7.28332e-19	0.139598
hsa-miR-92a-1-5p	3.33896	8.10226e-08	6.43415e-06	10.1188	5.3954	6.91926e-28	9.341e-25	42.0898	2.89448	1.15809e-07	4.21125e-06	7.43574		hsa-miR-92a-1-5p	0.272225	0.699818	3.05688e-10	0.0764511	hsa-miR-92a-1-5p	0.264148	0.750578	0.156261	0.640318		hsa-miR-92a-1-5p	4.12529e-08	7.01807	1.85499e-06	4.18551	hsa-miR-92a-1-5p	5.71677e-05	2.80157	3.00913e-06	6.14011
hsa-miR-2110	2.47951	1.13394e-07	8.50453e-06	5.5771	1.77485	6.99293e-07	1.60008e-05	3.42202	2.05275	2.15974e-07	6.39922e-06	4.14897		hsa-miR-2110	3.98949e-06	2.4783	0.677777	0.861789	hsa-miR-2110	2.59875e-06	2.66649	5.47387e-06	2.32797		hsa-miR-2110	5.80148e-24	14.665	2.81137e-05	3.75154	hsa-miR-2110	3.33514e-18	9.71459	8.88048e-26	11.329
hsa-miR-5100	5.14567	1.22589e-07	8.7103e-06	35.3998	3.73076	2.08002e-09	1.12321e-07	13.2761	2.93225	3.32991e-06	6.19519e-05	7.63298		hsa-miR-5100	0.172124	1.74415	0.966614	0.939522	hsa-miR-5100	0.000743787	3.36827	0.00863999	2.57257		hsa-miR-5100	2.99334e-17	67.9154	1.21877e-10	16.3837	hsa-miR-5100	7.19197e-11	12.9939	2.77845e-20	51.9512
hsa-miR-376c-3p	-1.94369	1.90804e-07	1.28793e-05	0.259951	-2.22009	2.371e-14	5.33474e-12	0.214628	-2.26031	7.23972e-08	2.91342e-06	0.208728		hsa-miR-376c-3p	0.453271	0.71288	0.936948	1.00604	hsa-miR-376c-3p	0.000950184	0.562706	0.447308	0.671931		hsa-miR-376c-3p	2.29166e-07	0.20533	2.58617e-07	0.195931	hsa-miR-376c-3p	1.66747e-12	0.205827	9.57826e-10	0.128523
hsa-miR-127-5p	-1.67562	2.0376e-07	1.30989e-05	0.313033	-4.64645	1.17803e-10	8.20083e-09	0.0399282	-1.85749	4.36395e-08	2.05362e-06	0.275956		hsa-miR-127-5p	0.144016	0.693988	0.00206627	2.99964	hsa-miR-127-5p	0.155785	0.728448	0.138061	0.688272		hsa-miR-127-5p	4.96307e-10	0.258521	5.00229e-09	0.189152	hsa-miR-127-5p	5.56436e-12	0.161397	6.52117e-15	0.183252
hsa-miR-625-3p	1.56679	3.3285e-07	1.95369e-05	2.96244	1.74911	2.05989e-06	3.75791e-05	3.36152	1.13169	1.19434e-05	0.000164737	2.19115		hsa-miR-625-3p	0.784058	1.06321	0.956947	1.02052	hsa-miR-625-3p	0.74986	0.944511	0.945964	0.986722		hsa-miR-625-3p	2.54562e-08	3.12776	1.50943e-06	3.29685	hsa-miR-625-3p	2.33599e-05	2.54341	1.13127e-05	2.31302
hsa-miR-342-3p	-1.31893	4.2073e-07	2.36661e-05	0.400832	-1.22333	0.00088991	0.0063565	0.428292	-1.50784	2.565e-08	1.5642e-06	0.351637		hsa-miR-342-3p	2.38587e-05	0.521568	0.0387785	0.633813	hsa-miR-342-3p	0.000441746	0.538447	8.1526e-08	0.461471		hsa-miR-342-3p	5.16624e-18	0.239701	1.77181e-10	0.261484	hsa-miR-342-3p	2.30121e-13	0.225428	2.80808e-28	0.164006
hsa-miR-125a-5p	1.83028	1.27106e-06	6.12833e-05	3.55606	1.82731	3.21352e-05	0.000383916	3.54875	1.58822	3.94429e-07	1.01788e-05	3.00679		hsa-miR-125a-5p	0.075482	0.699801	0.630161	0.858583	hsa-miR-125a-5p	0.154221	0.754782	0.0187706	0.64972		hsa-miR-125a-5p	9.77853e-05	2.4907	0.000434085	2.91005	hsa-miR-125a-5p	0.000247995	2.62988	0.000670924	2.07436
hsa-miR-671-3p	1.76396	1.51131e-06	7.03541e-05	3.3963	3.45819	6.35983e-08	2.04423e-06	10.9906	1.42474	8.4489e-06	0.000131257	2.68466		hsa-miR-671-3p	0.000254884	1.92813	0.0727097	1.64479	hsa-miR-671-3p	0.00109896	1.88355	0.000263827	1.91921		hsa-miR-671-3p	2.23287e-18	6.91551	3.10821e-12	5.73977	hsa-miR-671-3p	1.37299e-12	5.07897	4.54671e-15	5.46818
hsa-miR-4521	-1.67178	2.0486e-06	8.92134e-05	0.313867	-3.0394	4.17666e-06	7.13732e-05	0.121633	-1.97096	3.38158e-08	1.69079e-06	0.255082		hsa-miR-4521	0.00220592	3.18709	0.559998	0.824203	hsa-miR-4521	0.0509535	0.668902	0.0992132	0.630899		hsa-miR-4521	0.864677	1.09283	1.07635e-08	0.122443	hsa-miR-4521	5.05103e-08	0.224311	9.4609e-15	0.157509
hsa-miR-455-3p	-1.30494	2.26017e-06	9.4406e-05	0.404737	-1.3394	0.000144294	0.0013591	0.395186	-1.51616	1.06788e-07	4.06811e-06	0.349616		hsa-miR-455-3p	9.01314e-13	0.26986	2.33541e-07	0.271415	hsa-miR-455-3p	1.23668e-10	0.24012	1.00915e-16	0.238663		hsa-miR-455-3p	1.28794e-24	0.126948	5.56333e-12	0.103112	hsa-miR-455-3p	1.3542e-16	0.0913324	9.38255e-38	0.0816649
hsa-miR-29b-1-5p	2.51541	2.59104e-06	0.000102879	5.71762	2.64607	1.21494e-10	8.20083e-09	6.2596	2.35974	9.192e-06	0.000138747	5.13279		hsa-miR-29b-1-5p	0.496107	0.801015	1.60405e-05	0.195275	hsa-miR-29b-1-5p	0.0730297	0.680473	0.280704	0.718852		hsa-miR-29b-1-5p	5.91964e-06	4.82706	0.0296977	1.63381	hsa-miR-29b-1-5p	0.00135065	2.10846	0.000272246	4.37299
hsa-miR-98-3p	-1.555	2.69097e-06	0.000103509	0.340328	-3.43917	1.24156e-08	5.0791e-07	0.092195	-1.80017	3.59627e-07	9.86569e-06	0.28714		hsa-miR-98-3p	0.231014	0.746615	2.11892e-05	3.04047	hsa-miR-98-3p	0.08558	0.725934	0.040756	0.63765		hsa-miR-98-3p	5.26152e-09	0.286951	2.09949e-05	0.266338	hsa-miR-98-3p	1.01444e-07	0.263146	3.95651e-18	0.186263
hsa-miR-23a-5p	3.77421	2.80865e-06	0.000103509	13.682	5.81064	1.38865e-22	9.3734e-20	56.1276	3.15368	5.82054e-07	1.45514e-05	8.89921		hsa-miR-23a-5p	0.941589	0.96889	4.66576e-07	0.0566025	hsa-miR-23a-5p	0.12468	1.54533	0.339755	0.71509		hsa-miR-23a-5p	8.49573e-15	13.97	4.47502e-05	4.91606	hsa-miR-23a-5p	3.54101e-10	5.10561	3.71968e-12	11.3598
hsa-miR-92b-5p	1.94689	5.63028e-06	0.000177017	3.85543	1.73641	0.000501683	0.00393762	3.33204	1.60178	3.44521e-05	0.000388193	3.03518		hsa-miR-92b-5p	0.71394	1.11728	0.948512	1.03529	hsa-miR-92b-5p	0.876023	0.963577	0.538235	0.840605		hsa-miR-92b-5p	2.86744e-06	3.96014	0.000266421	3.24639	hsa-miR-92b-5p	0.000224205	2.82476	0.000145991	3.00418
hsa-miR-539-3p	-2.13493	5.63831e-06	0.000177017	0.227678	-3.30515	1.81881e-08	7.22173e-07	0.10117	-2.15322	1.35306e-05	0.000183466	0.22481		hsa-miR-539-3p	0.010937	2.0876	0.000348001	6.46546	hsa-miR-539-3p	0.00205031	2.09176	0.0141281	2.0543		hsa-miR-539-3p	0.0648023	0.572069	0.668484	0.812703	hsa-miR-539-3p	0.150186	0.581199	0.00394388	0.431409
hsa-miR-136-3p	-1.75299	6.42451e-06	0.000197116	0.296687	-4.72015	6.24097e-10	4.01205e-08	0.0379396	-1.89461	2.1558e-06	4.71622e-05	0.268947		hsa-miR-136-3p	0.550804	1.22174	8.33732e-11	12.1883	hsa-miR-136-3p	0.168614	1.42023	0.598034	0.855336		hsa-miR-136-3p	0.00343229	0.452162	0.000142985	0.315543	hsa-miR-136-3p	2.93338e-06	0.261369	1.23205e-05	0.319012
hsa-miR-152-3p	-1.1877	7.66178e-06	0.000229853	0.439001	-1.43054	3.67377e-06	6.44103e-05	0.370992	-1.35409	2.13498e-07	6.39922e-06	0.391182		hsa-miR-152-3p	0.587047	1.12776	0.391381	1.20818	hsa-miR-152-3p	0.484201	1.13457	0.833685	1.04598		hsa-miR-152-3p	0.00894706	0.591686	1.08833e-06	0.427018	hsa-miR-152-3p	0.000113745	0.452278	2.81013e-08	0.414589
hsa-miR-4443	3.50864	9.04718e-06	0.000260004	11.3817	1.42725	0.000768224	0.00560596	2.68933	2.97276	2.19336e-05	0.000269952	7.85037		hsa-miR-4443	0.0464548	0.47886	0.163749	0.588309	hsa-miR-4443	0.013125	0.585498	0.0127153	0.403332		hsa-miR-4443	2.9839e-05	6.22041	0.0170717	1.70582	hsa-miR-4443	0.0190009	1.71517	0.00136994	6.31031
hsa-miR-1468-5p	1.76739	1.05095e-05	0.000295579	3.40438	2.14716	1.18466e-05	0.000166737	4.42954	1.512	0.00015392	0.00130264	2.85206		hsa-miR-1468-5p	0.0746287	1.58993	0.64099	0.671829	hsa-miR-1468-5p	0.58436	0.893894	0.0686934	1.60334		hsa-miR-1468-5p	6.08288e-07	6.0672	0.00368696	2.95629	hsa-miR-1468-5p	0.000183075	2.54757	1.64904e-05	5.00795
hsa-miR-200a-5p	1.37345	1.08144e-05	0.000297947	2.5909	1.27172	0.000163413	0.00151072	2.41449	1.08129	2.60361e-05	0.000310879	2.11593		hsa-miR-200a-5p	9.64964e-07	0.391569	2.05162e-06	0.319558	hsa-miR-200a-5p	4.54866e-09	0.28016	1.12195e-10	0.328236		hsa-miR-200a-5p	0.805562	1.07515	0.488355	0.794235	hsa-miR-200a-5p	0.116218	0.617998	0.361881	0.77899
hsa-miR-542-5p	-1.69974	1.14139e-05	0.00030588	0.307841	-2.8883	2.09151e-05	0.000259041	0.135063	-1.96758	2.88399e-06	5.70073e-05	0.255681		hsa-miR-542-5p	5.68743e-07	0.135504	0.394735	0.903201	hsa-miR-542-5p	3.04782e-12	0.25343	5.96381e-06	0.127619		hsa-miR-542-5p	1.44487e-20	0.0452316	5.05423e-09	0.0936813	hsa-miR-542-5p	3.3762e-20	0.0827925	9.76348e-20	0.0257003
hsa-miR-655-3p	-1.51626	1.15555e-05	0.00030588	0.349592	-4.29141	2.89397e-11	3.02471e-09	0.0510689	-1.65843	8.53172e-06	0.000131257	0.316783		hsa-miR-655-3p	0.66689	0.848493	1.80017e-05	3.70884	hsa-miR-655-3p	0.0636871	0.630649	0.330728	0.72163		hsa-miR-655-3p	0.000436495	0.353575	9.11548e-07	0.156038	hsa-miR-655-3p	1.22568e-09	0.154563	1.1353e-07	0.226565
hsa-miR-4516	2.91631	1.47284e-05	0.000375157	7.54912	2.45644	5.89306e-07	1.37166e-05	5.48861	1.78621	0.000992252	0.00572274	3.44907		hsa-miR-4516	0.0057106	2.32968	0.297983	2.0186	hsa-miR-4516	0.00189426	2.64556	0.0413755	1.89783		hsa-miR-4516	1.39353e-12	16.6483	5.15216e-11	14.2836	hsa-miR-4516	3.38813e-09	9.16521	7.55137e-13	13.6606
hsa-miR-126-5p	-1.25995	2.37752e-05	0.000553389	0.417558	-1.45352	0.000318493	0.00268728	0.36513	-1.42758	2.94607e-06	5.70073e-05	0.371754		hsa-miR-126-5p	0.00874553	0.582977	0.158704	0.657662	hsa-miR-126-5p	0.00261036	0.520092	0.000827892	0.525783		hsa-miR-126-5p	6.44016e-09	0.278122	2.97669e-07	0.242131	hsa-miR-126-5p	9.64763e-09	0.208023	5.50716e-14	0.202899
hsa-miR-193b-3p	-1.17593	2.67636e-05	0.000612388	0.442597	-1.93686	4.55536e-05	0.000525619	0.261185	-1.40652	1.6276e-06	3.82965e-05	0.37722		hsa-miR-193b-3p	0.000130722	0.422716	0.00182677	0.386072	hsa-miR-193b-3p	8.3408e-07	0.305965	8.5719e-05	0.407076		hsa-miR-193b-3p	1.37037e-09	0.221414	1.97123e-10	0.114934	hsa-miR-193b-3p	3.54565e-14	0.109712	9.68992e-14	0.14596
hsa-miR-99a-3p	-1.08152	2.81154e-05	0.000632597	0.47253	-4.20434	9.79773e-10	6.01224e-08	0.0542458	-1.38575	1.70622e-07	5.68739e-06	0.382689		hsa-miR-99a-3p	2.80286e-14	0.19784	7.58385e-06	2.73896	hsa-miR-99a-3p	5.79325e-15	0.183473	3.5257e-18	0.169811		hsa-miR-99a-3p	1.88248e-25	0.104688	7.37224e-10	0.120194	hsa-miR-99a-3p	2.01685e-21	0.0692564	2.36231e-40	0.0639434
hsa-miR-199a-5p	-1.09329	3.13068e-05	0.000681681	0.468692	-1.28763	1.8682e-05	0.000235707	0.409622	-1.2277	2.99288e-06	5.70073e-05	0.426999		hsa-miR-199a-5p	4.83596e-19	0.141799	2.79932e-17	0.102812	hsa-miR-199a-5p	1.17038e-16	0.083837	2.04846e-25	0.126867		hsa-miR-199a-5p	6.82099e-26	0.0772613	1.25621e-20	0.0464064	hsa-miR-199a-5p	6.08945e-21	0.0312729	5.39857e-35	0.0531983
hsa-miR-184	2.11616	3.32461e-05	0.000712417	4.3354	4.28735	3.36079e-11	3.02471e-09	19.5264	1.46952	0.000753318	0.00467174	2.7693		hsa-miR-184	0.301681	0.655678	2.05871e-25	0.0264451	hsa-miR-184	2.07425e-06	0.252684	2.93835e-08	0.218226		hsa-miR-184	0.0435981	2.9978	0.857784	0.922235	hsa-miR-184	0.56482	0.74888	0.896121	1.07266
hsa-miR-484	1.27809	4.26571e-05	0.000872531	2.42517	1.38496	3.61825e-05	0.000424751	2.61164	1.04193	0.000101238	0.00092017	2.05899		hsa-miR-484	9.08646e-08	2.24232	4.86846e-07	2.42673	hsa-miR-484	3.3463e-07	2.29693	5.52674e-07	2.03316		hsa-miR-484	2.32986e-16	5.8148	7.29954e-15	6.5896	hsa-miR-484	9.83808e-16	5.94689	2.15557e-18	4.34427
hsa-miR-424-5p	-1.59863	5.72592e-05	0.00104459	0.330191	-2.40908	9.47906e-07	1.99949e-05	0.188276	-1.64029	3.93852e-05	0.000431619	0.320792		hsa-miR-424-5p	3.02531e-16	0.103309	1.16472e-10	0.125805	hsa-miR-424-5p	5.97252e-12	0.121824	2.35247e-17	0.114233		hsa-miR-424-5p	4.4651e-31	0.0413543	3.90398e-23	0.0226491	hsa-miR-424-5p	4.44916e-26	0.0240698	1.6493e-36	0.0333516
hsa-miR-196b-5p	-1.18521	7.58015e-05	0.00132899	0.439762	-1.76493	3.22779e-06	5.73358e-05	0.294242	-1.38093	1.44862e-05	0.000189983	0.383972		hsa-miR-196b-5p	1.78719e-28	0.0788788	4.02975e-18	0.069145	hsa-miR-196b-5p	2.414e-18	0.0718792	1.02657e-35	0.0747588		hsa-miR-196b-5p	1.99846e-45	0.0416165	9.75255e-27	0.0206025	hsa-miR-196b-5p	8.63952e-34	0.0206692	4.1774e-56	0.0286045
hsa-miR-132-3p	-1.05402	7.9047e-05	0.00135129	0.481623	-1.41629	0.00037684	0.00306467	0.374676	-1.15635	4.77571e-05	0.00049863	0.448646		hsa-miR-132-3p	1.4655e-08	0.362218	0.000427439	0.41131	hsa-miR-132-3p	1.78532e-07	0.342783	1.21599e-10	0.319275		hsa-miR-132-3p	1.54799e-15	0.208397	2.45691e-11	0.158847	hsa-miR-132-3p	1.76725e-14	0.14481	1.98959e-27	0.139165
hsa-miR-660-5p	-1.43939	8.3162e-05	0.00138603	0.368723	-4.67721	3.11148e-11	3.02471e-09	0.0390859	-1.67334	6.06296e-06	0.000103199	0.313526		hsa-miR-660-5p	0.964353	0.982866	1.73772e-08	6.63064	hsa-miR-660-5p	0.216138	0.744495	0.000409677	0.453914		hsa-miR-660-5p	0.00388034	0.421696	6.04037e-08	0.208249	hsa-miR-660-5p	2.09869e-10	0.176628	2.12695e-26	0.143965
hsa-miR-196b-3p	-1.17003	0.000100039	0.00160777	0.444412	-3.33785	5.57185e-09	2.42645e-07	0.0989023	-1.46525	2.18125e-06	4.71622e-05	0.362172		hsa-miR-196b-3p	3.0014e-19	0.0767684	0.665062	0.891546	hsa-miR-196b-3p	9.71661e-20	0.13898	6.37175e-20	0.055276		hsa-miR-196b-3p	5.37229e-34	0.0360786	6.33147e-06	0.0616792	hsa-miR-196b-3p	1.66483e-24	0.0573745	4.49223e-36	0.0190731
hsa-miR-24-3p	2.06711	0.000109881	0.0016499	4.19047	1.56351	1.27625e-05	0.00017581	2.95571	1.85243	0.000577253	0.00378527	3.61107		hsa-miR-24-3p	0.01635	0.466845	0.000987615	0.410967	hsa-miR-24-3p	5.01041e-05	0.437227	0.00527386	0.412015		hsa-miR-24-3p	0.0809585	2.23663	0.13184	1.36625	hsa-miR-24-3p	0.656533	1.16106	0.312463	1.76281
hsa-miR-548o-3p	-1.31571	0.000109993	0.0016499	0.401727	-3.04547	1.42981e-07	4.28943e-06	0.121121	-1.55329	1.00238e-05	0.000147951	0.340731		hsa-miR-548o-3p	0.685196	0.894961	3.56236e-08	4.35363	hsa-miR-548o-3p	0.595487	0.903634	0.341045	0.798083		hsa-miR-548o-3p	2.68876e-05	0.408593	0.0214381	0.47572	hsa-miR-548o-3p	0.000124977	0.393501	1.42718e-11	0.27399
hsa-miR-16-5p	-1.23997	0.000123263	0.00182863	0.423381	-1.45438	1.14648e-05	0.000166737	0.364912	-1.42333	4.90597e-06	8.72172e-05	0.37285		hsa-miR-16-5p	0.749722	1.09609	0.996253	0.995938	hsa-miR-16-5p	0.944855	0.984449	0.904511	0.969259		hsa-miR-16-5p	0.0394752	0.578528	1.39731e-05	0.35043	hsa-miR-16-5p	0.000463947	0.379561	5.7966e-06	0.368
hsa-miR-411-5p	-1.46169	0.000126529	0.00185667	0.363068	-2.79909	1.72824e-06	3.29227e-05	0.143678	-1.5613	7.15786e-05	0.000678239	0.338845		hsa-miR-411-5p	0.834196	0.926823	0.231223	1.59862	hsa-miR-411-5p	0.788975	1.07469	0.00618852	0.537406		hsa-miR-411-5p	0.000653703	0.411679	1.34924e-07	0.25022	hsa-miR-411-5p	4.55817e-09	0.218963	4.0796e-06	0.30182
hsa-miR-889-3p	-1.41332	0.000149794	0.00215129	0.375447	-3.35192	3.24576e-09	1.56492e-07	0.0979426	-1.58032	4.22684e-05	0.000456956	0.334407		hsa-miR-889-3p	0.0200351	1.97902	9.983e-06	5.4177	hsa-miR-889-3p	0.0668586	1.49145	0.335379	1.32688		hsa-miR-889-3p	0.710294	0.885086	0.0725903	0.511276	hsa-miR-889-3p	0.00403427	0.456165	8.53622e-05	0.435497
hsa-let-7i-3p	-1.19239	0.000159627	0.00222367	0.437578	-2.8073	0.00048883	0.003895	0.142862	-1.46953	7.95665e-06	0.000129904	0.3611		hsa-let-7i-3p	1.51366e-08	0.252561	0.053078	1.93932	hsa-let-7i-3p	1.15586e-08	0.256162	1.12663e-08	0.249696		hsa-let-7i-3p	1.02626e-20	0.123262	5.40811e-14	0.0907991	hsa-let-7i-3p	1.30816e-19	0.0724763	1.44109e-24	0.0858682
hsa-miR-656-3p	-1.60203	0.000159775	0.00222367	0.329413	-2.27025	2.67734e-09	1.39016e-07	0.207294	-1.75672	7.20629e-05	0.000678239	0.29592		hsa-miR-656-3p	0.0011541	2.68853	2.01663e-16	4.93323	hsa-miR-656-3p	0.0100599	1.67678	0.000923735	2.8769		hsa-miR-656-3p	0.81798	1.08304	0.544239	0.801373	hsa-miR-656-3p	0.161969	0.658408	0.512569	0.788719
hsa-miR-4286	-1.31808	0.000164525	0.00226641	0.401067	-2.28308	0.000735866	0.00545834	0.205458	-1.59099	1.99559e-05	0.000249449	0.331944		hsa-miR-4286	1.21542e-05	0.286244	0.000864655	0.569035	hsa-miR-4286	4.98702e-09	0.30719	3.02867e-06	0.235638		hsa-miR-4286	1.96207e-12	0.123131	0.00695725	0.146189	hsa-miR-4286	7.38213e-12	0.160008	4.05583e-15	0.0750266
hsa-miR-138-5p	2.33272	0.000177587	0.00239743	5.03754	1.53559	0.000281534	0.00240551	2.89908	1.89088	0.000985654	0.00572274	3.70862		hsa-miR-138-5p	9.7705e-05	0.289092	5.04229e-06	0.320949	hsa-miR-138-5p	2.22397e-05	0.402456	2.19556e-05	0.246138		hsa-miR-138-5p	0.230948	1.60722	0.43888	0.839263	hsa-miR-138-5p	0.98304	0.991235	0.845222	1.13854
hsa-miR-199b-3p	-1.08263	0.000201825	0.0026718	0.472167	-1.26319	0.000324033	0.00270027	0.416621	-1.24181	6.06996e-05	0.000592192	0.422841		hsa-miR-199b-3p	3.76218e-16	0.148644	2.01663e-16	0.0995376	hsa-miR-199b-3p	2.32554e-15	0.0850778	4.17694e-20	0.13354		hsa-miR-199b-3p	7.82047e-22	0.0798935	2.61984e-20	0.047072	hsa-miR-199b-3p	2.44078e-19	0.0345416	7.09326e-27	0.0552967
hsa-miR-299-5p	-1.32639	0.000219664	0.00279761	0.398766	-3.11404	2.10422e-08	7.89081e-07	0.1155	-1.54289	6.47339e-05	0.000623941	0.343197		hsa-miR-299-5p	1.77114e-08	0.18956	3.00191e-05	0.510065	hsa-miR-299-5p	6.03382e-12	0.267078	4.19248e-08	0.173232		hsa-miR-299-5p	2.61933e-19	0.089341	1.4475e-09	0.0828927	hsa-miR-299-5p	2.20312e-19	0.105524	9.96413e-22	0.0530952
hsa-miR-143-3p	-1.10465	0.000235804	0.00297509	0.465016	-1.16284	0.000218917	0.00189447	0.446632	-1.2923	2.86617e-05	0.000332309	0.408299		hsa-miR-143-3p	1.27201e-19	0.151177	4.47197e-14	0.164242	hsa-miR-143-3p	9.11308e-14	0.129532	6.28853e-24	0.14519		hsa-miR-143-3p	7.26887e-31	0.0811503	4.17486e-19	0.0639708	hsa-miR-143-3p	2.95225e-19	0.0507719	7.02971e-38	0.0598044
hsa-miR-199a-3p	-1.0712	0.000290054	0.00348387	0.475923	-1.26283	0.000848127	0.00609027	0.416725	-1.22853	9.18003e-05	0.000844141	0.426752		hsa-miR-199a-3p	5.66201e-16	0.147244	7.49156e-15	0.100879	hsa-miR-199a-3p	1.84343e-14	0.0843319	6.37175e-20	0.132185		hsa-miR-199a-3p	1.21477e-21	0.0797735	8.70318e-19	0.0416494	hsa-miR-199a-3p	5.61883e-19	0.0337756	1.38975e-26	0.0552211
hsa-miR-130b-3p	-1.16815	0.000294193	0.00348387	0.444991	-3.44876	3.0201e-08	1.04542e-06	0.0915838	-1.50543	3.64761e-06	6.63201e-05	0.352226		hsa-miR-130b-3p	0.0674941	0.662474	4.05132e-07	4.18421	hsa-miR-130b-3p	0.110736	0.750162	0.027081	0.629263		hsa-miR-130b-3p	2.97027e-08	0.344727	5.09711e-06	0.319769	hsa-miR-130b-3p	3.91026e-08	0.29962	1.07108e-15	0.223466
hsa-miR-432-5p	-1.01761	0.000337739	0.00394018	0.493934	-3.90907	7.36704e-09	3.10797e-07	0.0665658	-1.25763	3.70747e-05	0.000411941	0.41823		hsa-miR-432-5p	8.02912e-14	3.95525	2.56152e-23	37.8525	hsa-miR-432-5p	7.16235e-11	3.93867	1.38844e-12	3.77672		hsa-miR-432-5p	0.000155534	2.28071	0.00316236	2.012	hsa-miR-432-5p	0.0609387	1.58792	0.0271269	1.59291
hsa-miR-10401-3p	2.51508	0.000361559	0.00417183	5.71629	1.8597	0.000653019	0.00495267	3.62931	2.04542	0.000915729	0.00542654	4.12793		hsa-miR-10401-3p	0.813942	1.13096	0.683551	1.31269	hsa-miR-10401-3p	0.156989	0.679259	0.0232242	0.442802		hsa-miR-10401-3p	0.000747988	7.27001	0.000399153	3.29043	hsa-miR-10401-3p	0.119	1.68895	0.0553813	2.46156
hsa-miR-6724-5p	2.33093	0.000524929	0.00576749	5.03129	1.80497	8.08923e-06	0.000126982	3.49421	2.09955	0.000994325	0.00572274	4.28575		hsa-miR-6724-5p	0.141194	0.610136	0.229173	0.641857	hsa-miR-6724-5p	0.045625	0.64994	0.0396767	0.510308		hsa-miR-6724-5p	0.000381252	3.49377	0.089883	1.49283	hsa-miR-6724-5p	0.0525387	1.56593	0.0189054	2.92893
hsa-miR-497-5p	-1.23362	0.000634422	0.00679738	0.425249	-1.96865	2.70102e-05	0.00032557	0.255491	-1.28234	0.000324482	0.00231773	0.411129		hsa-miR-497-5p	3.18946e-15	0.13963	7.36052e-08	0.167529	hsa-miR-497-5p	5.93e-10	0.147825	3.11831e-19	0.130374		hsa-miR-497-5p	4.6206e-26	0.0721792	7.22924e-18	0.0404556	hsa-miR-497-5p	1.30695e-20	0.0410838	3.37512e-37	0.0534197
hsa-miR-23b-3p	-1.04588	0.000691241	0.00717828	0.484351	-1.34274	0.000268562	0.00230929	0.394272	-1.23443	0.00012436	0.00106976	0.425009		hsa-miR-23b-3p	3.0721e-13	0.265003	1.61804e-06	0.392106	hsa-miR-23b-3p	1.01282e-07	0.33336	3.72713e-16	0.244946		hsa-miR-23b-3p	2.33741e-27	0.154565	1.78292e-15	0.165207	hsa-miR-23b-3p	1.3318e-20	0.129265	2.29141e-42	0.100718
hsa-miR-130a-3p	-1.07941	0.000751648	0.00762613	0.473224	-1.72082	0.000172069	0.00156954	0.303376	-1.30754	6.06656e-05	0.000592192	0.404009		hsa-miR-130a-3p	0.0838389	0.674638	0.996253	1.00474	hsa-miR-130a-3p	0.196715	0.760067	0.0117013	0.602457		hsa-miR-130a-3p	2.70025e-06	0.374785	3.97058e-06	0.323612	hsa-miR-130a-3p	3.97335e-08	0.26817	1.47465e-13	0.248457
hsa-miR-3195	3.00948	0.00100538	0.009626	8.05271	1.1804	0.00101025	0.00700696	2.26639	2.47795	0.00187753	0.00950647	5.57104		hsa-miR-3195	0.716375	0.817554	0.483785	0.799944	hsa-miR-3195	0.292252	0.782896	0.50841	0.712519		hsa-miR-3195	3.46102e-05	7.42085	8.48446e-05	2.21045	hsa-miR-3195	0.0519621	1.69441	0.000573766	9.83751
