# Supplementary material for: Integrated miRNA Profiling of Extracellular Vesicles from Uterine Aspirates, Malignant Ascites and Primary-Cultured Ascites Cells for Ovarian Cancer Screening
Source: Pharmaceutics. 2024 Jul 5;16(7):902. doi: 10.3390/pharmaceutics16070902 (PMC11280431; doi:10.3390/pharmaceutics16070902)
Supplement: Supplementary file 1 [file pharmaceutics-16-00902-s001.zip › Supplementary Table S5.xlsx]

## Sheet: Sheet2
	UA-OC EVs vs UA-N EVs																					AC EVs vs UA-N EVs																		AC EVs vs UA-OC EVs
	edgeR						Limma-voom							DESeq2								edgeR						Limma-voom							DESeq2					edgeR						Limma-voom
name	logFC	logCPM	LR	p-Value	FDR	Fold	logFC	logCPM	t	p-Value	B	FDR	Fold	logFC	baseMean	lfcSE	stat	p-Value	FDR	Fold	name	logFC	logCPM	LR	p-Value	FDR	Fold	logFC	logCPM	t	p-Value	B	FDR	Fold	logFC	DESeq2_pvalue	DESeq2_padj	Fold	name	logFC	logCPM	LR	p-Value	FDR	Fold	logFC	logCPM	t	p-Value
Subcet 4a
hsa-miR-193a-5p	2.71796	7.33154	37.1097	1.11666e-09	1.88436e-07	6.5794	2.42244	6.06372	5.27071	1.11506e-06	5.31401	2.31589e-05	5.36077	2.42882	38.009	0.365461	6.6459	3.01364e-11	4.82182e-09	5.38453	hsa-miR-193a-5p	4.31537	8.29596	151.611	5.58774e-30	2.53226e-28	19.9093	4.94494	6.49395	14.463	4.32604e-25	46.609	2.87537e-23	30.8018	4.34165	2.88156e-38	1.05777e-36	20.2752	hsa-miR-193a-5p	1.71585	8.51473	26.5944	2.50973e-07	2.35982e-06	3.2849	2.82035	7.48581	7.05438	6.09463e-10
hsa-miR-222-5p	2.30941	2.91842	13.8085	0.000202419	0.0026718	4.95682	1.21996	1.71495	3.1504	0.000345584	-3.1501	0.00403461	2.3294	2.20764	0.935976	0.663339	3.32807	0.000874489	0.00524872	4.62635	hsa-miR-222-5p	3.79104	3.04543	79.5834	8.22958e-17	1.36748e-15	13.8425	2.49028	1.94326	7.2169	1.70226e-10	13.5012	2.02042e-09	5.61887	4.2255	2.14041e-10	1.42499e-09	18.7069	hsa-miR-222-5p	1.66599	3.36394	16.2543	5.53834e-05	0.000343328	3.17332	3.12509	2.36232	3.78133	0.000303138
hsa-miR-3615	1.30109	6.34474	11.477	0.000704619	0.00726134	2.46415	1.70787	5.4946	3.21639	2.76e-05	-1.56781	0.000640171	3.26677	1.0768	18.5361	0.336911	3.19608	0.00139307	0.00766445	2.10962	hsa-miR-3615	2.31669	6.61983	45.0578	2.51016e-09	1.8538e-08	4.98188	3.07897	5.5502	7.41369	3.85909e-10	12.7774	4.27501e-09	8.4501	2.29373	1.67731e-09	1.02618e-08	4.90322	hsa-miR-3615	1.13638	6.95132	14.575	0.00013469	0.000779758	2.19829	1.71491	6.359	4.47341	2.57261e-05
Subcet 4b
hsa-miR-27a-5p	4.23701	8.51729	60.5744	7.0851e-15	9.56489e-12	18.8568	2.92645	6.90481	5.23199	1.30387e-06	5.16601	2.58961e-05	7.60236	3.93028	134.601	0.430531	9.1289	6.91983e-20	5.53586e-17	15.2452	hsa-miR-27a-5p	2.76053	7.10068	90.2804	1.8227e-16	2.83942e-15	6.77646	2.98558	6.05996	9.27815	9.98396e-15	23.058	2.37e-13	7.92045	2.66871	2.94878e-19	4.99592e-18	6.35859	hsa-miR-27a-5p	-1.20585	8.8059	6.95178	0.00837359	0.0295501	0.433514	0.412724	7.74561	0.761455	0.448672
hsa-miR-320c	2.16441	11.2619	32.9142	9.63192e-09	1.30031e-06	4.48283	1.60813	10.1818	3.41188	0.00101212	-1.12648	0.00700696	3.04856	1.81866	581.214	0.325755	5.5829	2.36542e-08	1.5642e-06	3.52752	hsa-miR-320c	1.46081	10.258	29.1606	3.71576e-06	1.74746e-05	2.75263	1.65656	9.62919	5.42151	5.0135e-07	5.55385	3.64851e-06	3.15265	1.47262	1.17496e-05	4.38617e-05	2.77526	hsa-miR-320c	-0.542529	11.5009	2.24812	0.133777	0.266602	0.686566	0.517841	10.6436	1.13815	0.258526
hsa-miR-320a-3p	2.23178	8.57949	31.5059	1.98831e-08	2.23685e-06	4.69713	1.67449	7.5549	3.44895	0.000898533	-0.92798	0.00638431	3.19206	1.88517	93.7452	0.339952	5.5454	2.93287e-08	1.5642e-06	3.69396	hsa-miR-320a-3p	1.91868	7.87372	45.7524	3.19048e-09	2.32183e-08	3.78078	2.06603	7.18154	6.5154	4.21809e-09	10.2834	4.04369e-08	4.18732	1.92893	1.02559e-08	5.79193e-08	3.80773	hsa-miR-320a-3p	-0.151088	8.94051	0.16468	0.684884	0.800525	0.900571	0.755046	8.10055	1.59768	0.11414
hsa-miR-5100	5.14567	5.27612	27.9798	1.22589e-07	8.7103e-06	35.3998	3.73076	2.85056	6.7515	2.08002e-09	10.7177	1.12321e-07	13.2761	2.93225	4.9184	0.63068	4.64934	3.32991e-06	6.19519e-05	7.63298	hsa-miR-5100	5.812	5.11543	76.8267	8.63886e-18	1.56599e-16	56.1806	3.8462	3.07988	7.80527	2.77275e-10	13.2092	3.14141e-09	14.3821	6.13108	9.29918e-19	1.51714e-17	70.0873	hsa-miR-5100	0.942709	5.99527	2.09717	0.147572	0.282345	1.92213	0.327968	3.9624	0.204986	0.838114
hsa-miR-625-3p	1.56679	6.31254	26.0491	3.3285e-07	1.95369e-05	2.96244	1.74911	5.76661	5.1181	2.05989e-06	4.73894	3.75791e-05	3.36152	1.13169	18.4854	0.258458	4.37862	1.19434e-05	0.000164737	2.19115	hsa-miR-625-3p	1.5381	5.91723	38.5742	1.22e-07	7.07175e-07	2.90412	1.55949	5.3404	5.10459	1.86569e-06	4.38571	1.20006e-05	2.94749	1.46897	7.37041e-07	3.38194e-06	2.76824	hsa-miR-625-3p	0.197813	6.6284	0.443337	0.505516	0.642675	1.14696	0.324042	6.18751	1.03044	0.305974
hsa-miR-125a-5p	1.83028	13.3501	23.4665	1.27106e-06	6.12833e-05	3.55606	1.82731	12.3926	4.40646	3.21352e-05	2.01777	0.000383916	3.54875	1.58822	2256.16	0.313159	5.07163	3.94429e-07	1.01788e-05	3.00679	hsa-miR-125a-5p	1.10555	12.2923	19.746	0.000852453	0.00258327	2.15181	1.79845	11.7211	6.25445	1.35746e-08	9.0243	1.25314e-07	3.47847	1.07203	0.000359813	0.00105665	2.10239	hsa-miR-125a-5p	-0.669247	13.5359	3.79471	0.0514147	0.133146	0.628835	0.337075	12.8399	0.946207	0.346953
hsa-miR-671-3p	1.76396	5.30688	23.1335	1.51131e-06	7.03541e-05	3.3963	3.45819	4.63954	5.96088	6.35983e-08	8.00631	2.04423e-06	10.9906	1.42474	9.79861	0.319916	4.45348	8.4489e-06	0.000131257	2.68466	hsa-miR-671-3p	2.13826	5.05806	63.4794	2.32952e-13	2.90316e-12	4.4023	2.13674	4.47753	6.77402	1.30527e-09	11.4848	1.35558e-08	4.39767	2.10132	2.7428e-12	2.25832e-11	4.29102	hsa-miR-671-3p	0.508307	5.7065	2.52644	0.111952	0.236213	1.42238	-1.19625	5.24019	-1.86256	0.0662733
hsa-miR-29b-1-5p	2.51541	3.41701	22.0978	2.59104e-06	0.000102879	5.71762	2.64607	2.43673	7.39106	1.21494e-10	13.4059	8.20083e-09	6.2596	2.35974	1.93552	0.53203	4.43536	9.192e-06	0.000138747	5.13279	hsa-miR-29b-1-5p	2.39484	3.02527	38.4743	2.64045e-08	1.69841e-07	5.2592	1.76628	2.0411	5.27005	9.4377e-07	5.0877	6.4596e-06	3.40177	2.53161	1.7058e-06	7.43963e-06	5.78216	hsa-miR-29b-1-5p	0.0601815	3.67071	0.0209281	0.884975	0.936443	1.0426	-2.31505	2.8731	-3.85865	0.000232814
hsa-miR-23a-5p	3.77421	3.79712	21.943	2.80865e-06	0.000103509	13.682	5.81064	2.79637	13.6175	1.38865e-22	40.8897	9.3734e-20	56.1276	3.15368	6.88326	0.631104	4.99708	5.82054e-07	1.45514e-05	8.89921	hsa-miR-23a-5p	2.68108	3.08536	27.6338	4.84891e-07	2.5179e-06	6.41334	1.78954	2.02201	4.43036	3.04698e-05	1.75956	0.000159049	3.45706	2.75227	1.05748e-05	3.99845e-05	6.73774	hsa-miR-23a-5p	-0.983522	4.05618	2.29414	0.129863	0.26103	0.505743	-6.19243	3.1894	-10.1689	5.70601e-16
hsa-miR-4516	2.91631	4.39682	18.7724	1.47284e-05	0.000375157	7.54912	2.45644	3.14881	5.42731	5.89306e-07	5.28382	1.37166e-05	5.48861	1.78621	5.00262	0.542473	3.29271	0.000992252	0.00572274	3.44907	hsa-miR-4516	4.72044	4.93968	50.4375	1.28008e-11	1.3723e-10	26.3629	3.61203	3.3389	6.4805	4.86369e-08	8.14481	4.00752e-07	12.2272	3.30674	5.0603e-09	2.91381e-08	9.89525	hsa-miR-4516	2.19085	5.31898	16.6891	4.4034e-05	0.000276644	4.56575	1.60244	4.18949	1.47262	0.144859
hsa-miR-10401-3p	2.51508	3.3108	12.7211	0.000361559	0.00417183	5.71629	1.8597	2.39389	3.54714	0.000653019	-1.7098	0.00495267	3.62931	2.04542	3.68107	0.61698	3.31521	0.000915729	0.00542654	4.12793	hsa-miR-10401-3p	5.90159	5.30821	135.587	4.57224e-31	2.53251e-29	59.7802	4.74097	3.45405	11.8905	8.55881e-19	32.3889	3.16042e-17	26.7408	6.02923	5.10494e-27	1.28499e-25	65.3098	hsa-miR-10401-3p	3.45109	5.1518	54.0809	1.92402e-13	3.96405e-12	10.9366	2.38837	3.72277	1.27073	0.207586
hsa-miR-3195	3.00948	2.82933	10.8176	0.00100538	0.009626	8.05271	1.1804	1.55517	3.41246	0.00101025	-2.43319	0.00700696	2.26639	2.47795	0.758819	0.797036	3.10895	0.00187753	0.00950647	5.57104	hsa-miR-3195	4.23453	2.77807	40.7823	8.83971e-10	7.05055e-09	18.8244	1.89573	1.43532	4.82672	6.28412e-06	3.2671	3.70726e-05	3.72109	5.04242	6.42775e-08	3.31161e-07	32.9549	hsa-miR-3195	1.23714	3.17627	3.42206	0.0643305	0.156199	2.35731	-1.07977	1.98001	-1.67891	0.0971541
hsa-miR-320b	2.17853	12.8259	30.832	2.81355e-08	2.92176e-06	4.52691	1.67987	11.6973	3.13182	0.000544654	-1.98769	0.0059274	3.20398	1.8555	1711.84	0.340675	5.44654	5.13603e-08	2.31417e-06	3.61958	hsa-miR-320b	2.03005	12.2629	56.4126	5.84124e-11	5.82372e-10	4.08419	2.55323	11.4952	8.76278	1.16465e-13	20.5379	2.27677e-12	5.86947	1.96988	1.24524e-10	8.43891e-10	3.91736	hsa-miR-320b	0.0230758	13.196	0.00436044	0.947351	0.971624	1.01612	1.4947	12.4155	3.21671	0.00188586
Subcet 4c
hsa-miR-451a	-2.67206	12.7934	30.3726	3.56523e-08	3.33404e-06	0.156902	-2.89041	9.9787	-5.23189	1.3044e-06	5.08573	2.58961e-05	0.134865	-2.50938	1737.66	0.49094	-5.11137	3.1983e-07	9.13801e-06	0.175631	hsa-miR-451a	-7.92561	12.6907	118.124	2.11956e-28	9.18784e-27	0.00411294	-6.71773	8.53343	-10.4382	9.27725e-14	21.1464	1.88764e-12	0.00950082	-6.90149	2.46073e-51	1.66762e-49	0.00836461	hsa-miR-451a	-5.10642	10.7844	56.7902	4.8487e-14	1.06141e-12	0.0290278	-4.02613	7.80868	-6.38583	1.11632e-08
hsa-miR-455-3p	-1.30494	9.49134	22.3601	2.26017e-06	9.4406e-05	0.404737	-1.3394	8.73581	-3.99123	0.000144294	0.686927	0.0013591	0.395186	-1.51616	177.426	0.285272	-5.31478	1.06788e-07	4.06811e-06	0.349616	hsa-miR-455-3p	-3.30919	9.09964	102.695	1.34177e-26	4.6129e-25	0.100887	-3.10517	8.10859	-10.1996	1.24283e-16	27.3706	3.44196e-15	0.116212	-3.59743	5.80391e-43	2.69118e-41	0.0826161	hsa-miR-455-3p	-1.82106	8.48427	33.9035	5.79143e-09	7.18035e-08	0.283013	-1.34311	7.71052	-4.00581	0.000139686
hsa-miR-199a-5p	-1.09329	14.6741	17.3368	3.13068e-05	0.000681681	0.468692	-1.28763	14.053	-4.55127	1.8682e-05	2.41731	0.000235707	0.409622	-1.2277	6452.73	0.262816	-4.67131	2.99288e-06	5.70073e-05	0.426999	hsa-miR-199a-5p	-7.84155	14.0227	378.182	4.9645e-80	4.94961e-77	0.00435973	-8.21628	11.0063	-27.365	4.1764e-45	91.7463	4.16387e-42	0.00336244	-8.06848	3.39946e-231	2.99492e-228	0.00372516	hsa-miR-199a-5p	-6.59266	13.6118	217.95	2.53241e-49	1.77396e-46	0.0103612	-6.32107	11.5623	-15.6466	8.06543e-26
hsa-miR-196b-5p	-1.18521	11.257	15.6602	7.58015e-05	0.00132899	0.439762	-1.76493	10.5827	-5.00512	3.22779e-06	4.21455	5.73358e-05	0.294242	-1.38093	632.97	0.318454	-4.33636	1.44862e-05	0.000189983	0.383972	hsa-miR-196b-5p	-4.68138	10.7571	211.582	2.02296e-49	2.52111e-47	0.0389731	-4.88602	9.23128	-17.5866	1.0488e-30	59.3716	1.74276e-28	0.0338191	-4.88957	2.51956e-87	3.69955e-85	0.0337359	hsa-miR-196b-5p	-3.27915	10.1817	65.4769	5.87986e-16	1.49776e-14	0.103009	-2.88918	9.00279	-6.59655	4.4973e-09
hsa-miR-196b-3p	-1.17003	5.00536	15.136	0.000100039	0.00160777	0.444412	-3.33785	3.87725	-6.52653	5.57185e-09	10.3296	2.42645e-07	0.0989023	-1.46525	6.04747	0.309395	-4.73586	2.18125e-06	4.71622e-05	0.362172	hsa-miR-196b-3p	-4.78262	4.44228	104.841	7.41325e-27	2.8427e-25	0.0363319	-3.71408	3.1073	-11.5024	2.6993e-19	33.4481	1.07648e-17	0.0761994	-5.33733	7.3689e-22	1.44267e-20	0.0247345	hsa-miR-196b-3p	-3.48092	4.2318	43.5257	4.18428e-11	7.32773e-10	0.089565	-1.08383	2.70212	-2.98915	0.000373616
hsa-miR-16-5p	-1.23997	10.7475	14.7421	0.000123263	0.00182863	0.423381	-1.45438	9.89585	-4.67964	1.14648e-05	3.03429	0.000166737	0.364912	-1.42333	385.954	0.311535	-4.56877	4.90597e-06	8.72172e-05	0.37285	hsa-miR-16-5p	-3.1235	10.2816	63.3844	8.10757e-17	1.36748e-15	0.114744	-2.96453	9.14836	-8.19673	9.08431e-12	16.3838	1.3518e-10	0.128112	-3.25199	1.83658e-25	4.25797e-24	0.104967	hsa-miR-16-5p	-1.6332	9.72612	21.2378	4.05687e-06	3.00723e-05	0.322371	-1.51261	8.83285	-4.0921	0.000103016
hsa-miR-199b-3p	-1.08263	13.7803	13.814	0.000201825	0.0026718	0.472167	-1.26319	12.9794	-3.75715	0.000324033	-0.237297	0.00270027	0.416621	-1.24181	3666.06	0.309673	-4.01007	6.06996e-05	0.000592192	0.422841	hsa-miR-199b-3p	-7.66421	13.2177	272.204	5.49799e-63	1.82716e-60	0.00492996	-7.81695	10.0838	-19.8478	3.08851e-27	51.6174	3.07925e-25	0.0044347	-7.89465	1.99119e-126	5.84747e-124	0.00420218	hsa-miR-199b-3p	-6.38934	12.7412	179.423	6.47805e-41	1.81515e-38	0.0119294	-6.06118	10.6124	-13.1392	1.685e-21
hsa-miR-143-3p	-1.10465	15.6906	13.5218	0.000235804	0.00297509	0.465016	-1.16284	14.8646	-3.87165	0.000218917	0.0476561	0.00189447	0.446632	-1.2923	13359.1	0.308879	-4.18385	2.86617e-05	0.000332309	0.408299	hsa-miR-143-3p	-6.17788	15.0805	206.346	1.86603e-46	1.86043e-44	0.0138125	-6.32155	12.7005	-15.3761	2.29033e-20	36.1843	9.9281e-19	0.0125033	-6.28676	9.11844e-86	1.00417e-83	0.0128085	hsa-miR-143-3p	-4.83811	14.6278	121.666	2.73212e-28	2.73407e-26	0.0349609	-4.40457	12.9564	-11.1546	7.57154e-18
hsa-miR-199a-3p	-1.0712	14.7836	13.1336	0.000290054	0.00348387	0.475923	-1.26283	14.0896	-3.46684	0.000848127	-1.18902	0.00609027	0.416725	-1.22853	7361.79	0.314098	-3.9113	9.18003e-05	0.000844141	0.426752	hsa-miR-199a-3p	-7.5577	14.216	268.82	4.17173e-62	1.0398e-59	0.00530768	-7.69611	11.1467	-20.8786	5.06512e-29	55.659	6.3124e-27	0.00482215	-7.76084	1.27766e-123	2.81406e-121	0.00461056	hsa-miR-199a-3p	-6.29203	13.7495	172.944	1.68364e-39	3.9313e-37	0.0127617	-5.93033	11.7164	-12.3187	5.17041e-20
hsa-miR-497-5p	-1.23362	9.29692	11.6722	0.000634422	0.00679738	0.425249	-1.96865	7.93487	-4.45311	2.70102e-05	2.27366	0.00032557	0.255491	-1.28234	132.661	0.356707	-3.59493	0.000324482	0.00231773	0.411129	hsa-miR-497-5p	-8.00488	8.6444	272.268	2.45202e-57	4.07444e-55	0.00389306	-7.25772	5.68754	-22.2668	3.79865e-38	75.9649	1.89363e-35	0.00653444	-8.20099	2.20183e-86	2.77116e-84	0.00339825	hsa-miR-497-5p	-6.4967	8.14027	118.344	1.45816e-27	1.2768e-25	0.0110738	-5.67676	5.61696	-14.782	2.27571e-24
Subcet 4d
hsa-miR-376c-3p	-1.94369	3.65654	27.1241	1.90804e-07	1.28793e-05	0.259951	-2.22009	2.0845	-9.27928	2.371e-14	22.2804	5.33474e-12	0.214628	-2.26031	1.35398	0.419732	-5.38512	7.23972e-08	2.91342e-06	0.208728	hsa-miR-376c-3p	-1.0519	3.65663	5.91771	0.00212388	0.00564668	0.482334	-0.793905	2.93866	-2.44729	0.016358	-4.1188	0.0451243	0.576781	-1.36878	0.000237366	0.000728639	0.387218	hsa-miR-376c-3p	1.20073	3.22639	7.90379	0.00493313	0.0188834	2.29855	0.268348	1.82563	2.13774	0.0356565
hsa-miR-127-5p	-1.67562	7.12113	26.9971	2.0376e-07	1.30989e-05	0.313033	-4.64645	5.68725	-7.39795	1.17803e-10	14.0195	8.20083e-09	0.0399282	-1.85749	29.4261	0.339239	-5.47545	4.36395e-08	2.05362e-06	0.275956	hsa-miR-127-5p	-0.902384	7.30317	5.62849	0.00254527	0.00660842	0.535002	-0.860449	6.81791	-2.63044	0.0100483	-3.77162	0.029293	0.550781	-1.15709	7.50821e-06	2.9012e-05	0.448416	hsa-miR-127-5p	1.0305	6.56849	9.9243	0.00163111	0.0071861	2.04273	4.01849	5.30273	5.88688	9.28466e-08
hsa-miR-342-3p	-1.31893	9.20968	25.5968	4.2073e-07	2.36661e-05	0.400832	-1.22333	8.51555	-3.45194	0.00088991	-0.989513	0.0063565	0.428292	-1.50784	146.627	0.270766	-5.5688	2.565e-08	1.5642e-06	0.351637	hsa-miR-342-3p	-2.88359	8.83648	82.2645	1.6885e-22	4.54983e-21	0.135504	-2.58823	8.02499	-8.99179	3.91093e-14	21.6853	8.29617e-13	0.16629	-3.06519	1.60854e-31	4.57136e-30	0.119478	hsa-miR-342-3p	-1.43061	8.25921	25.5711	4.26387e-07	3.87902e-06	0.370973	-1.00094	7.64275	-2.80163	0.0064034
hsa-miR-4521	-1.67178	4.42391	22.5489	2.0486e-06	8.92134e-05	0.313867	-3.0394	3.28438	-4.93977	4.17666e-06	4.02887	7.13732e-05	0.121633	-1.97096	4.0652	0.35703	-5.52044	3.38158e-08	1.69079e-06	0.255082	hsa-miR-4521	-2.55393	4.21211	35.9466	7.21105e-11	6.9129e-10	0.170291	-2.09729	3.42106	-5.9242	5.81647e-08	7.7878	4.71465e-07	0.233696	-2.92697	4.40956e-13	4.00497e-12	0.131491	hsa-miR-4521	-0.784759	3.67967	2.84406	0.0917121	0.2046	0.580449	2.76897	2.59485	6.5236	6.16607e-09
hsa-miR-136-3p	-1.75299	7.5726	20.3574	6.42451e-06	0.000197116	0.296687	-4.72015	5.69266	-7.02399	6.24097e-10	12.4251	4.01205e-08	0.0379396	-1.89461	38.8113	0.399854	-4.73824	2.1558e-06	4.71622e-05	0.268947	hsa-miR-136-3p	-1.52232	7.55646	15.6804	6.73699e-06	3.02558e-05	0.348126	-1.25477	6.86654	-3.42148	0.000994249	-1.63373	0.00369875	0.419061	-1.72327	7.48222e-09	4.28041e-08	0.302862	hsa-miR-136-3p	0.51179	6.75355	1.72943	0.188484	0.325606	1.42582	4.00867	5.25733	5.73011	1.7855e-07
hsa-miR-542-5p	-1.69974	4.50362	19.2589	1.14139e-05	0.00030588	0.307841	-2.8883	2.89005	-4.52132	2.09151e-05	2.49966	0.000259041	0.135063	-1.96758	3.58795	0.420521	-4.67891	2.88399e-06	5.70073e-05	0.255681	hsa-miR-542-5p	-3.9073	4.14323	60.8459	5.16215e-17	8.87357e-16	0.066648	-2.88923	2.82172	-8.38564	7.00064e-13	18.8952	1.2245e-11	0.134975	-4.44334	7.02153e-16	8.47393e-15	0.0459643	hsa-miR-542-5p	-2.01209	3.69985	11.6815	0.000631239	0.00307892	0.247914	-0.0447012	1.98613	-0.255689	0.798861
hsa-miR-126-5p	-1.25995	8.18321	17.8601	2.37752e-05	0.000553389	0.417558	-1.45352	7.1824	-3.76223	0.000318493	-0.000461866	0.00268728	0.36513	-1.42758	65.0604	0.305395	-4.67454	2.94607e-06	5.70073e-05	0.371754	hsa-miR-126-5p	-2.47873	7.89273	27.5253	3.84289e-08	2.37972e-07	0.179403	-2.99873	6.55038	-6.47555	3.48842e-08	8.39835	3.02431e-07	0.12511	-2.85881	1.47493e-12	1.24944e-11	0.137851	hsa-miR-126-5p	-0.987266	7.27178	7.19202	0.00732286	0.0261717	0.504433	-1.936	6.11612	-4.05525	0.000117377
hsa-miR-193b-3p	-1.17593	7.42854	17.6349	2.67636e-05	0.000612388	0.442597	-1.93686	6.58174	-4.31196	4.55536e-05	1.81317	0.000525619	0.261185	-1.40652	41.2313	0.293337	-4.79489	1.6276e-06	3.82965e-05	0.37722	hsa-miR-193b-3p	-1.04354	7.37785	7.81037	0.000437006	0.00142384	0.485136	-1.22591	6.96673	-4.08627	9.57609e-05	0.561555	0.000431522	0.427527	-1.18664	0.000111373	0.000364756	0.439324	hsa-miR-193b-3p	0.330652	6.93192	1.06248	0.302649	0.440701	1.25758	0.865813	6.0833	1.9408	0.0558803
hsa-miR-99a-3p	-1.08152	6.07898	17.5412	2.81154e-05	0.000632597	0.47253	-4.20434	5.13038	-6.92218	9.79773e-10	11.9914	6.01224e-08	0.0542458	-1.38575	14.0962	0.265024	-5.22879	1.70622e-07	5.68739e-06	0.382689	hsa-miR-99a-3p	-4.54218	5.45061	144.11	7.40257e-37	4.61273e-35	0.0429208	-4.44682	4.03385	-14.0396	2.74308e-24	44.7712	1.70928e-22	0.0458535	-4.9788	5.30262e-39	2.03114e-37	0.0317126	hsa-miR-99a-3p	-3.30011	5.24201	58.1932	2.37602e-14	5.36904e-13	0.101524	-0.739847	3.67852	-2.23158	0.0285013
hsa-miR-424-5p	-1.59863	9.89831	16.1912	5.72592e-05	0.00104459	0.330191	-2.40908	8.24723	-5.31077	9.47906e-07	5.43078	1.99949e-05	0.188276	-1.64029	208.546	0.398995	-4.11106	3.93852e-05	0.000431619	0.320792	hsa-miR-424-5p	-4.08233	9.49011	82.4124	3.55089e-20	8.42914e-19	0.0590333	-3.92297	7.85958	-9.22392	8.85172e-13	18.8144	1.52158e-11	0.0659277	-4.16608	6.65998e-32	1.95581e-30	0.0557039	hsa-miR-424-5p	-2.1512	8.6461	20.4904	5.99301e-06	4.35036e-05	0.225126	-1.40326	6.92336	-2.64807	0.00978539
hsa-miR-132-3p	-1.05402	7.88413	15.5809	7.9047e-05	0.00135129	0.481623	-1.41629	7.1368	-3.71251	0.00037684	-0.155174	0.00306467	0.374676	-1.15635	55.9828	0.284371	-4.06634	4.77571e-05	0.00049863	0.448646	hsa-miR-132-3p	-1.33702	7.69961	15.8393	2.74176e-06	1.30791e-05	0.395836	-1.29306	7.28274	-4.36446	3.42575e-05	1.53575	0.000176967	0.408084	-1.57048	6.12375e-10	3.88131e-09	0.336697	hsa-miR-132-3p	-0.135834	7.30569	0.223115	0.636676	0.763684	0.910144	0.434875	6.63283	1.12357	0.264626
hsa-miR-660-5p	-1.43939	6.69236	15.485	8.3162e-05	0.00138603	0.368723	-4.67721	5.02247	-7.69439	3.11148e-11	15.2949	3.02471e-09	0.0390859	-1.67334	19.2327	0.369866	-4.52418	6.06296e-06	0.000103199	0.313526	hsa-miR-660-5p	-2.05623	6.4476	30.6988	2.39518e-09	1.78209e-08	0.240444	-2.13451	5.51896	-6.02691	3.71085e-08	8.19514	3.16215e-07	0.227745	-2.33433	4.46401e-15	4.79609e-14	0.198288	hsa-miR-660-5p	-0.419213	5.84941	1.04631	0.306358	0.443855	0.747832	-0.0537935	4.26939	-0.134984	0.892971
hsa-let-7i-3p	-1.19239	6.46546	14.2551	0.000159627	0.00222367	0.437578	-2.8073	5.20014	-3.63482	0.00048883	-0.443032	0.003895	0.142862	-1.46953	17.9808	0.329023	-4.46635	7.95665e-06	0.000129904	0.3611	hsa-let-7i-3p	-1.94295	6.12862	40.8199	1.36142e-12	1.5783e-11	0.260084	-1.9839	5.56479	-6.87967	8.05357e-10	11.9433	8.72762e-09	0.252806	-2.15613	1.87363e-16	2.46368e-15	0.224357	hsa-let-7i-3p	-0.414014	5.7432	1.32428	0.249826	0.400006	0.750532	1.22715	4.4952	1.96979	0.0523973
hsa-miR-4286	-1.31808	4.15091	14.1982	0.000164525	0.00226641	0.401067	-2.28308	3.12658	-3.51059	0.000735866	-0.823025	0.00545834	0.205458	-1.59099	3.52754	0.373	-4.26538	1.99559e-05	0.000249449	0.331944	hsa-miR-4286	-1.57496	3.9725	10.6076	0.000187372	0.000668562	0.335652	-1.31479	3.22133	-3.49791	0.000734194	-1.2812	0.00276223	0.401983	-1.94454	1.07855e-05	4.06071e-05	0.259797	hsa-miR-4286	-0.110032	3.71218	0.0708338	0.790127	0.877849	0.926568	-0.527563	2.6328	-0.983205	0.328533
hsa-miR-299-5p	-1.32639	4.76694	13.6549	0.000219664	0.00279761	0.398766	-3.11404	3.36388	-6.21976	2.10422e-08	9.06116	7.89081e-07	0.1155	-1.54289	4.77198	0.38622	-3.99486	6.47339e-05	0.000623941	0.343197	hsa-miR-299-5p	-1.32455	4.59076	10.8271	0.000104702	0.000393915	0.399274	-1.06053	3.92835	-3.0293	0.00320808	-2.65825	0.0108056	0.479455	-1.62347	3.18176e-06	1.33482e-05	0.324555	hsa-miR-299-5p	0.21436	4.24098	0.307727	0.579078	0.706697	1.16019	-0.354515	2.94359	-0.735376	0.464307
hsa-miR-130b-3p	-1.16815	5.32952	13.107	0.000294193	0.00348387	0.444991	-3.44876	4.0096	-6.13557	3.0201e-08	8.71756	1.04542e-06	0.0915838	-1.50543	7.0294	0.32511	-4.63051	3.64761e-06	6.63201e-05	0.352226	hsa-miR-130b-3p	-2.61752	4.88425	45.281	1.91044e-13	2.41103e-12	0.162948	-2.44351	3.86827	-7.2695	1.33367e-10	13.7313	1.62155e-09	0.183836	-2.92967	2.9153e-16	3.66911e-15	0.131244	hsa-miR-130b-3p	-1.20836	4.60885	8.77897	0.00304723	0.0123386	0.43276	-0.143331	3.17668	-0.491829	0.624216
hsa-miR-130a-3p	-1.07941	8.08378	11.357	0.000751648	0.00762613	0.473224	-1.72082	6.92538	-3.94099	0.000172069	0.571881	0.00156954	0.303376	-1.30754	59.6289	0.326053	-4.01021	6.06656e-05	0.000592192	0.404009	hsa-miR-130a-3p	-2.50194	7.6435	46.9758	3.75499e-13	4.56551e-12	0.176539	-2.57466	6.72127	-7.95178	5.4599e-12	16.8335	8.77987e-11	0.167861	-2.71455	1.10538e-17	1.59646e-16	0.152349	hsa-miR-130a-3p	-1.14672	7.2685	9.57602	0.00197135	0.00847196	0.451652	-0.961691	5.99995	-1.96852	0.0525462
hsa-miR-130a-5p	-1.7803	4.42006	25.2478	5.04173e-07	2.72253e-05	0.291123	-1.66103	3.19074	-2.12908	6.71e-06	-4.29671	0.000238373	0.316214	-2.11344	4.10226	0.380633	-5.55244	2.81703e-08	1.58641e-06	0.231016	hsa-miR-130a-5p	-2.9735	4.2274	40.5735	4.62439e-12	5.18036e-11	0.127317	-2.32552	3.21731	-6.06335	3.40903e-08	8.31566	2.9814e-07	0.199503	-3.35797	2.36051e-13	2.21235e-12	0.097533	hsa-miR-130a-5p	-0.940058	3.60573	3.93744	0.0472225	0.124359	0.521212	-0.766233	2.33934	-2.08352	0.0404651
e (no changes)
hsa-miR-200b-5p	2.84022	8.77263	43.3173	4.65454e-11	3.14181e-08	7.16129	1.98302	7.4492	4.56817	1.75255e-05	2.72279	0.000223202	3.95318	2.30218	90.7534	0.334331	6.88594	5.74071e-12	1.53086e-09	4.93203	hsa-miR-200b-5p	-0.322248	6.12934	0.0786359	0.34685	0.440522	0.799823	-0.765876	5.55686	-2.28995	0.0243889	-4.5234	0.0631578	0.588096	-0.326117	0.380587	0.483799	0.797681	hsa-miR-200b-5p	-2.89211	8.70085	35.8684	2.11107e-09	2.87147e-08	0.134706	-2.8452	7.11166	-5.64875	2.50079e-07
hsa-miR-136-5p	-2.46837	5.7587	42.4277	7.33429e-11	3.30043e-08	0.180695	-2.99007	3.84024	-3.8919	0.000204104	0.378773	0.00181276	0.125863	-2.5988	10.7132	0.408326	-6.36452	1.95902e-10	2.05172e-08	0.165076	hsa-miR-136-5p	-1.55762	6.02697	10.4402	0.000309189	0.00103443	0.339712	-0.708253	4.93392	-1.81271	0.0737915	-5.4461	0.156866	0.612061	-1.81295	3.1663e-05	0.00011292	0.284608	hsa-miR-136-5p	1.18824	4.78052	12.6829	0.000369007	0.00195826	2.27875	2.20935	3.58886	3.93886	0.000176475
hsa-miR-495-3p	-1.90355	7.55562	40.7647	1.71704e-10	4.636e-08	0.267285	-5.13333	6.33555	-7.85007	1.54227e-11	15.9781	2.57787e-09	0.0284914	-2.0452	43.8736	0.321703	-6.35742	2.05172e-10	2.05172e-08	0.242289	hsa-miR-495-3p	-0.331247	8.09523	0.262162	0.213758	0.296819	0.794849	-0.412301	7.79416	-1.3962	0.166128	-6.17863	0.295768	0.751424	-0.60573	0.00833142	0.0191145	0.657139	hsa-miR-495-3p	1.79578	7.28077	33.7444	6.2851e-09	7.72405e-08	3.47203	3.1318	6.07234	6.26322	1.88764e-08
hsa-miR-200c-3p	1.82298	12.8232	39.722	2.92808e-10	6.58817e-08	3.53812	1.46103	12.2557	5.72868	1.69183e-07	7.02605	4.96514e-06	2.75304	1.45693	1514.81	0.206369	7.05985	1.66687e-12	6.66749e-10	2.74524	hsa-miR-200c-3p	-0.477148	10.8947	0.158593	0.35945	0.454518	0.718396	-3.30416	9.35286	-6.79923	1.59638e-08	9.14506	1.4469e-07	0.101239	-2.28194	2.42289e-08	1.31763e-07	0.205621	hsa-miR-200c-3p	-1.82063	12.6969	15.1008	0.000101918	0.000605032	0.283097	-4.47962	11.2085	-11.1522	7.65108e-18
hsa-miR-381-3p	-1.82408	6.17729	37.3239	1.00053e-09	1.88436e-07	0.282422	-4.3107	4.73171	-7.77004	2.21272e-11	15.6154	2.98717e-09	0.0503905	-2.0421	13.1795	0.300179	-6.80297	1.02487e-11	2.04975e-09	0.242809	hsa-miR-381-3p	-0.727034	6.40976	2.57806	0.0217381	0.0436074	0.604145	-0.616357	5.82671	-1.79842	0.075501	-5.4942	0.15948	0.652316	-0.963736	0.000592051	0.0016935	0.512727	hsa-miR-381-3p	1.285	5.63834	18.8887	1.38571e-05	9.42418e-05	2.43682	3.7436	4.43759	6.35165	1.29272e-08
hsa-miR-205-5p	3.35849	10.0348	35.7242	2.27321e-09	3.40982e-07	10.2567	2.3926	7.66583	4.114	9.3353e-05	1.16198	0.000928664	5.25102	2.5433	194.633	0.430956	5.90152	3.60157e-09	2.88126e-07	5.8292	hsa-miR-205-5p	2.9835	9.16779	13.9444	0.000422383	0.00138071	7.90904	-2.22017	4.80012	-3.05444	0.00373007	-2.75239	0.0121964	0.214616	-1.39472	0.0113677	0.0250375	0.380317	hsa-miR-205-5p	0.171819	10.4727	0.0703794	0.790785	0.877884	1.12648	-6.52561	6.9298	-13.4714	4.31093e-22
hsa-miR-369-3p	-2.1022	6.56094	31.7107	1.78933e-08	2.19599e-06	0.232902	-4.81382	4.77567	-8.36218	1.51974e-12	18.1875	2.93093e-10	0.0355546	-2.11889	20.1133	0.407812	-5.19576	2.03882e-07	6.39922e-06	0.230223	hsa-miR-369-3p	0.229561	7.36893	1.12066	0.613201	0.702714	1.17248	-0.593696	6.27577	-1.00568	0.319772	-6.59502	0.469532	0.662643	-0.00221355	0.996152	0.996152	0.998467	hsa-miR-369-3p	2.61193	6.56742	36.9634	1.20369e-09	1.7034e-08	6.11321	4.23456	4.46526	6.24953	2.0013e-08
hsa-miR-337-3p	-1.64345	6.12238	29.2555	6.3436e-08	5.35241e-06	0.320091	-4.40469	4.77928	-7.7154	2.8305e-11	15.3822	3.02471e-09	0.0472125	-1.83029	14.1017	0.320195	-5.71618	1.08946e-08	7.92332e-07	0.281208	hsa-miR-337-3p	-0.0667866	6.59794	0.296228	0.812138	0.858644	0.954762	-0.00213259	6.21974	-0.00693651	0.994481	-7.10168	0.998376	0.998523	-0.309397	0.204339	0.292245	0.806979	hsa-miR-337-3p	1.76973	5.96613	34.9744	3.34062e-09	4.37403e-08	3.40991	4.75611	4.70139	8.11937	5.37901e-12
hsa-miR-92a-1-5p	3.33896	3.94407	28.7815	8.10226e-08	6.43415e-06	10.1188	5.3954	2.9466	16.7118	6.91926e-28	53.0676	9.341e-25	42.0898	2.89448	4.69384	0.546129	5.29999	1.15809e-07	4.21125e-06	7.43574	hsa-miR-92a-1-5p	1.65899	2.78806	9.38253	0.00802033	0.0181733	3.15796	0.669965	1.67887	1.73786	0.0857874	-5.5357	0.174908	1.59103	1.94887	0.00689387	0.0161529	3.86071	hsa-miR-92a-1-5p	-1.52545	4.0424	5.95905	0.0146419	0.0474845	0.347371	-4.92949	3.07764	-13.063	2.3082e-21
hsa-miR-2110	2.47951	4.82211	28.1307	1.13394e-07	8.50453e-06	5.5771	1.77485	3.93226	5.38547	6.99293e-07	5.29606	1.60008e-05	3.42202	2.05275	6.8856	0.3959	5.18504	2.15974e-07	6.39922e-06	4.14897	hsa-miR-2110	1.01443	3.51134	9.80829	0.0119433	0.0259422	2.02011	0.941733	2.86279	2.56367	0.0120349	-3.84512	0.0341851	1.92083	1.06653	0.0175358	0.0363314	2.09439	hsa-miR-2110	-1.28749	4.89425	8.50296	0.0035457	0.0140723	0.409663	-0.391659	4.16016	-1.12089	0.265761
hsa-miR-98-3p	-1.555	5.20581	22.0252	2.69097e-06	0.000103509	0.340328	-3.43917	3.75273	-6.34207	1.24156e-08	9.56502	5.0791e-07	0.092195	-1.80017	6.85011	0.353726	-5.08917	3.59627e-07	9.86569e-06	0.28714	hsa-miR-98-3p	-0.489166	5.48798	0.574653	0.171158	0.247669	0.712437	-0.388265	4.74307	-0.991109	0.324742	-6.56816	0.47575	0.764048	-0.778431	0.0207129	0.0419496	0.583001	hsa-miR-98-3p	1.31827	4.85493	15.5316	8.11388e-05	0.000484408	2.49367	0.447517	3.54521	1.25738	0.212351
hsa-miR-92b-5p	1.94689	6.30643	20.6099	5.63028e-06	0.000177017	3.85543	1.73641	5.6736	3.62701	0.000501683	-0.366617	0.00393762	3.33204	1.60178	28.9643	0.386731	4.14185	3.44521e-05	0.000388193	3.03518	hsa-miR-92b-5p	-0.564688	4.50788	0.551692	0.185018	0.263896	0.676102	-0.584116	4.03064	-1.50276	0.136737	-5.92199	0.257679	0.667058	-0.571389	0.221022	0.313055	0.672969	hsa-miR-92b-5p	-2.34596	6.22315	24.6968	6.70944e-07	5.94932e-06	0.196696	-0.320045	5.43023	-0.899758	0.371007
hsa-miR-539-3p	-2.13493	5.59791	20.6072	5.63831e-06	0.000177017	0.227678	-3.30515	3.27336	-6.25362	1.81881e-08	9.20002	7.22173e-07	0.10117	-2.15322	7.69327	0.49484	-4.35134	1.35306e-05	0.000183466	0.22481	hsa-miR-539-3p	0.71184	6.47623	5.84279	0.0858806	0.143182	1.63789	1.35575	5.47866	2.62492	0.0115709	-3.81872	0.0330549	2.5593	0.478116	0.229867	0.322473	1.39292	hsa-miR-539-3p	3.11732	5.8025	63.2366	1.83313e-15	4.50565e-14	8.67775	5.34201	3.73398	10.8841	2.45873e-17
hsa-miR-152-3p	-1.1877	10.2965	20.0205	7.66178e-06	0.000229853	0.439001	-1.43054	9.66722	-4.97236	3.67377e-06	4.12035	6.44103e-05	0.370992	-1.35409	296.024	0.261045	-5.18718	2.13498e-07	6.39922e-06	0.391182	hsa-miR-152-3p	-0.533654	10.469	0.936033	0.0840204	0.140787	0.690803	-0.579699	10.1163	-1.88029	0.0633391	-5.47702	0.139095	0.669103	-0.743798	0.00347889	0.00873193	0.597165	hsa-miR-152-3p	0.881907	9.94801	10.8992	0.000962065	0.00450787	1.84281	1.27304	9.41021	4.0398	0.000123953
hsa-miR-4443	3.50864	3.16765	19.7027	9.04718e-06	0.000260004	11.3817	1.42725	1.95246	3.49737	0.000768224	-2.09082	0.00560596	2.68933	2.97276	1.39798	0.700422	4.24424	2.19336e-05	0.000269952	7.85037	hsa-miR-4443	2.01973	2.32585	5.32284	0.0332787	0.0619009	4.05509	0.67405	0.967061	1.66977	0.0990439	-5.65503	0.197132	1.59555	2.51038	0.0285883	0.0555988	5.69768	hsa-miR-4443	-1.20024	3.22049	2.4627	0.116578	0.242323	0.435204	0.480502	2.08828	0.890462	0.375945
hsa-miR-1468-5p	1.76739	3.61397	19.4165	1.05095e-05	0.000295579	3.40438	2.14716	2.74556	4.67108	1.18466e-05	2.24346	0.000166737	4.42954	1.512	2.21279	0.399509	3.78466	0.00015392	0.00130264	2.85206	hsa-miR-1468-5p	0.293081	2.74178	1.37581	0.506743	0.60651	1.22525	0.299274	1.74222	0.927355	0.356251	-6.59559	0.500962	1.23053	0.0899115	0.869065	0.913659	1.0643	hsa-miR-1468-5p	-1.41273	3.6025	11.3396	0.000758732	0.00361883	0.375599	-2.9872	2.7123	-7.32585	1.84076e-10
hsa-miR-200a-5p	1.37345	8.25929	19.3619	1.08144e-05	0.000297947	2.5909	1.27172	7.60224	3.95576	0.000163413	0.635589	0.00151072	2.41449	1.08129	69.1143	0.257105	4.20563	2.60361e-05	0.000310879	2.11593	hsa-miR-200a-5p	-1.08721	6.67525	4.92046	0.00444799	0.0108162	0.470671	-1.61089	5.86565	-4.51805	1.91075e-05	2.13253	0.000104099	0.327396	-1.08505	0.00492455	0.0118864	0.471374	hsa-miR-200a-5p	-2.11207	8.05966	30.2484	3.80101e-08	3.97404e-07	0.231315	-3.08905	7.0203	-7.65118	4.34562e-11
hsa-miR-655-3p	-1.51626	5.97581	19.2353	1.15555e-05	0.00030588	0.349592	-4.29141	4.37632	-7.71048	2.89397e-11	15.3608	3.02471e-09	0.0510689	-1.65843	11.894	0.372565	-4.45139	8.53172e-06	0.000131257	0.316783	hsa-miR-655-3p	-0.742602	6.11447	3.66488	0.0126587	0.0273175	0.597661	-0.795369	5.53924	-2.34104	0.0214644	-4.41092	0.0570668	0.576196	-1.03419	6.05324e-05	0.000206702	0.488288	hsa-miR-655-3p	1.00873	5.48909	7.80294	0.00521612	0.0198398	2.01214	3.4713	4.06383	5.90577	8.57756e-08
hsa-miR-184	2.11616	5.82516	17.2226	3.32461e-05	0.000712417	4.3354	4.28735	4.29082	7.67727	3.36079e-11	15.2108	3.02471e-09	19.5264	1.46952	10.9968	0.436137	3.3694	0.000753318	0.00467174	2.7693	hsa-miR-184	-1.50698	3.66258	5.98315	0.00455281	0.0110442	0.351847	-0.724471	2.66301	-1.7558	0.0832692	-5.50649	0.170471	0.605219	-1.70528	0.00236425	0.00607262	0.306661	hsa-miR-184	-3.33438	5.75586	31.678	1.81976e-08	1.94617e-07	0.0991407	-3.7338	3.97534	-8.04653	7.44997e-12
hsa-miR-484	1.27809	9.72233	16.7493	4.26571e-05	0.000872531	2.42517	1.38496	9.10499	4.37445	3.61825e-05	2.00289	0.000424751	2.61164	1.04193	193.446	0.268014	3.88761	0.000101238	0.00092017	2.05899	hsa-miR-484	0.530561	8.77772	6.84801	0.092855	0.152014	1.44449	0.805353	8.34602	2.67613	0.00886543	-3.70447	0.026228	1.74757	0.506417	0.104167	0.16755	1.42052	hsa-miR-484	-0.620302	9.76861	4.40211	0.0358946	0.0991879	0.650535	-0.180382	9.29113	-0.597257	0.552058
hsa-miR-24-3p	2.06711	3.27134	14.9589	0.000109881	0.0016499	4.19047	1.56351	2.2141	4.6516	1.27625e-05	1.92882	0.00017581	2.95571	1.85243	1.45879	0.53817	3.44208	0.000577253	0.00378527	3.61107	hsa-miR-24-3p	-1.2635	2.3589	2.24906	0.0728134	0.123882	0.416532	-0.258718	1.02151	-0.747379	0.456805	-6.7533	0.608664	0.83583	-1.64426	0.116321	0.183654	0.31991	hsa-miR-24-3p	-3.27373	3.1958	23.488	1.25697e-06	1.07379e-05	0.103397	-1.86758	2.0909	-5.98281	6.20446e-08
hsa-miR-548o-3p	-1.31571	5.182	14.9569	0.000109993	0.0016499	0.401727	-3.04547	3.67584	-5.76885	1.42981e-07	7.23562	4.28943e-06	0.121121	-1.55329	5.85139	0.35169	-4.41666	1.00238e-05	0.000147951	0.340731	hsa-miR-548o-3p	-1.05327	5.13685	5.08908	0.00517367	0.0122231	0.481875	-0.915616	4.24109	-2.44667	0.0163841	-4.13892	0.0451243	0.530118	-1.37208	0.000135837	0.000435172	0.386334	hsa-miR-548o-3p	0.504427	4.66227	2.11105	0.146239	0.281053	1.41856	0.142755	3.32818	0.468541	0.640699
hsa-miR-411-5p	-1.46169	8.55152	14.6928	0.000126529	0.00185667	0.363068	-2.79909	6.86454	-5.16195	1.72824e-06	4.87921	3.29227e-05	0.143678	-1.5613	82.1986	0.393179	-3.97098	7.15786e-05	0.000678239	0.338845	hsa-miR-411-5p	-0.433806	8.81191	0.434747	0.182997	0.262515	0.740306	-0.353258	8.33665	-0.990849	0.324961	-6.67292	0.47575	0.782814	-0.65924	0.0195118	0.0397914	0.633212	hsa-miR-411-5p	1.28011	8.18267	11.6523	0.000641246	0.0031086	2.42857	2.71053	6.68348	5.04413	2.87875e-06
hsa-miR-656-3p	-1.60203	4.04105	14.2534	0.000159775	0.00222367	0.329413	-2.27025	2.31097	-6.69405	2.67734e-09	11.0237	1.39016e-07	0.207294	-1.75672	1.75854	0.442569	-3.96937	7.20629e-05	0.000678239	0.29592	hsa-miR-656-3p	1.02725	4.66817	17.4607	0.00188365	0.00513114	2.03814	1.07596	3.97203	3.06145	0.00291247	-2.57276	0.00997845	2.10813	0.883192	0.00346823	0.00873003	1.84445	hsa-miR-656-3p	2.88995	4.2652	52.824	3.64815e-13	7.40733e-12	7.41247	2.02509	2.6002	5.85834	1.0463e-07
hsa-miR-138-5p	2.33272	3.27114	14.0545	0.000177587	0.00239743	5.03754	1.53559	2.2195	3.79844	0.000281534	-1.04535	0.00240551	2.89908	1.89088	1.64568	0.573935	3.29459	0.000985654	0.00572274	3.70862	hsa-miR-138-5p	0.894744	2.48343	3.67107	0.102204	0.16515	1.85928	0.525394	1.33284	1.42882	0.156556	-6.01564	0.28483	1.43933	0.786619	0.279785	0.376321	1.72503	hsa-miR-138-5p	-1.36739	3.3097	4.89441	0.0269438	0.0781538	0.387591	-0.484394	2.292	-0.985493	0.327416
hsa-miR-6724-5p	2.33093	3.0616	12.025	0.000524929	0.00576749	5.03129	1.80497	2.05523	4.77026	8.08923e-06	2.29528	0.000126982	3.49421	2.09955	1.24593	0.637748	3.29213	0.000994325	0.00572274	4.28575	hsa-miR-6724-5p	1.08454	2.42781	5.51003	0.0446091	0.0807625	2.1207	0.684413	1.24657	1.9335	0.056354	-5.19163	0.126543	1.60705	1.15173	0.137409	0.210169	2.2218	hsa-miR-6724-5p	-1.20057	3.10572	3.52944	0.0602882	0.148443	0.435104	-1.66235	2.12909	-3.71191	0.000383173
hsa-miR-23b-3p	-1.04588	13.7705	11.5127	0.000691241	0.00717828	0.484351	-1.34274	12.9341	-3.81223	0.000268562	-0.0616019	0.00230929	0.394272	-1.23443	3592.92	0.321688	-3.83737	0.00012436	0.00106976	0.425009	hsa-miR-23b-3p	-0.964472	13.7251	9.1883	0.000289593	0.000975419	0.512466	-0.760906	13.4271	-2.87645	0.00503288	-3.34926	0.015829	0.590126	-1.20716	2.98232e-07	1.40504e-06	0.433121	hsa-miR-23b-3p	0.265682	13.2512	0.754709	0.384989	0.531923	1.2022	1.16528	12.6108	3.47881	0.000825559
hsa-miR-135b-5p	1.65584	9.21828	16.3454	5.27828e-05	0.00101661	3.15106	1.0105	7.89977	2.73913	0.000654741	-2.8694	0.00941168	2.01461	1.06633	95.8375	0.311145	2.9505	0.000874471	0.00910405	2.0941	hsa-miR-135b-5p	-0.00710723	7.70905	0.56126	0.98422	0.98719	0.995086	-0.0866575	7.05447	-0.238138	0.812398	-7.09766	0.885467	0.941702	-0.0563436	0.874773	0.915291	0.961698	hsa-miR-135b-5p	-1.26857	9.06903	9.49488	0.00206046	0.00880094	0.415071	-0.739683	7.85415	-1.83	0.0710534
hsa-miR-139-3p	2.75201	4.25728	22.9856	1.63219e-06	7.34485e-05	6.73653	1.58953	2.98146	2.73857	0.000277789	-3.76569	0.00345984	3.00951	2.36169	3.78855	0.502625	4.69871	2.61805e-06	5.38151e-05	5.144	hsa-miR-139-3p	-1.13188	2.61587	3.04696	0.0315632	0.0595994	0.456321	-0.510107	1.49249	-1.49783	0.137716	-5.91726	0.257679	0.70217	-1.51342	0.0272002	0.0532519	0.350281	hsa-miR-139-3p	-3.93522	4.2152	30.5789	3.20557e-08	3.3767e-07	0.0653705	-1.61616	2.76381	-4.932	4.46995e-06
hsa-miR-9983-3p	3.69445	3.45006	18.8914	1.38372e-05	0.000359235	12.9461	1.36985	1.91939	2.47164	0.000859895	-4.87777	0.00824407	2.58443	2.38438	0.970326	0.656307	3.63302	0.000280118	0.00203954	5.23026	hsa-miR-9983-3p	-0.783352	2.22263	1.05746	0.198889	0.278501	0.581015	-0.0420455	0.872627	-0.131966	0.895309	-7.02475	0.94258	0.971277	-0.281304	0.376863	0.419893	0.822847	hsa-miR-9983-3p	-4.26345	3.42021	20.4366	6.16386e-06	4.4285e-05	0.0520683	-0.772211	1.85319	-2.6961	0.00858429
hsa-miR-299-3p	-1.66907	4.91898	18.6738	1.551e-05	0.000387751	0.314457	-1.35584	3.0574	-2.77291	0.000176356	-2.86172	0.00242089	0.390706	-1.7244	3.87551	0.393793	-4.37896	1.19247e-05	0.000168554	0.30253	hsa-miR-299-3p	-1.59303	4.78514	11.5909	9.47263e-05	0.000360146	0.331474	-1.00371	3.7167	-2.6351	0.00995489	-3.683	0.0291912	0.498717	-1.75086	6.76435e-06	2.62528e-05	0.297124	hsa-miR-299-3p	0.310396	4.08086	0.617858	0.431844	0.577855	1.24005	3.79285	2.82485	7.62655	4.84882e-11
hsa-miR-487a-3p	-1.53528	3.80207	15.046	0.000104923	0.00162811	0.345011	-1.37034	2.18343	-1.93724	1.98e-05	-4.98915	0.000531207	0.3868	-1.86462	1.45351	0.431037	-4.3259	1.51911e-05	0.000197311	0.274501	hsa-miR-487a-3p	-0.204947	3.86836	0.0009748	0.544003	0.642327	0.867571	-0.249711	3.17786	-0.759993	0.449268	-6.73799	0.601914	0.841065	-0.481	0.165508	0.244652	0.716481	hsa-miR-487a-3p	1.63413	3.59694	14.099	0.00017344	0.00097586	3.10401	0.278649	2.09396	0.900042	0.370856
f (opposite changes)
hsa-miR-375-3p	2.43833	11.4689	41.7102	1.05854e-10	3.57256e-08	5.42013	1.64893	10.3874	4.24165	5.88996e-05	1.51167	0.000638775	3.13602	1.92525	576.275	0.293029	6.57019	5.02526e-11	6.70035e-09	3.79803	hsa-miR-375-3p	-4.93837	8.23528	59.5293	5.0426e-16	7.73457e-15	0.032614	-6.80167	5.76678	-17.8549	9.68477e-29	54.8795	1.07286e-26	0.00896384	-5.08421	2.67943e-20	4.91787e-19	0.0294783	hsa-miR-375-3p	-6.89842	11.245	99.3754	2.089e-23	1.33031e-21	0.00838238	-9.36581	8.28183	-30.2745	5.46462e-45
hsa-miR-889-3p	-1.41332	5.18843	14.3748	0.000149794	0.00215129	0.375447	-3.35192	3.4459	-6.65014	3.24576e-09	10.8461	1.56492e-07	0.0979426	-1.58032	5.32337	0.385942	-4.09472	4.22684e-05	0.000456956	0.334407	hsa-miR-889-3p	1.35481	6.14622	25.7475	3.57762e-05	0.000142107	2.55763	1.15757	5.37324	3.16298	0.00215391	-2.32514	0.00745642	2.23081	1.15769	7.10326e-05	0.000238854	2.23099	hsa-miR-889-3p	3.04145	5.69137	67.9038	1.71672e-16	4.71594e-15	8.23319	4.76609	3.7396	7.91533	1.33872e-11
hsa-miR-432-5p	-1.01761	5.83513	12.8486	0.000337739	0.00394018	0.493934	-3.90907	4.88651	-6.46239	7.36704e-09	10.0632	3.10797e-07	0.0665658	-1.25763	12.6634	0.304881	-4.12499	3.70747e-05	0.000411941	0.41823	hsa-miR-432-5p	1.53006	7.02274	35.5811	9.44427e-08	5.57156e-07	2.88799	1.35748	6.4855	4.3574	3.51803e-05	1.52848	0.000179871	2.56237	1.43745	1.22197e-06	5.52082e-06	2.70843	hsa-miR-432-5p	2.74642	6.60147	78.6659	7.35532e-19	2.71179e-17	6.7105	5.4768	5.22543	9.03787	8.79671e-14
[truncated: 9 more columns]
